# Supplementary material for: (1R*,2R*,3S*,4R*)-Diethyl 4-hy­droxy-4-methyl-2-(4-methyl­phen­yl)-6-oxo­cyclo­hexane-1,3-di­carboxyl­ate
Source: Acta Crystallogr Sect E Struct Rep Online. 2013 Apr 13;69(Pt 5):o734. doi: 10.1107/S1600536813009872 (PMC3648266; doi:10.1107/S1600536813009872)
Supplement: Supplementary file 1 [file e-69-0o734-sup1.cif]

##############################################################################
#                                                                            #
# This CIF contains the data in a paper accepted for publication in          #
# Acta Crystallographica Section E. It conforms to the requirements of       #
# Notes for Authors for Acta Crystallographica Section E, and has been       #
# peer reviewed under the auspices of the IUCr Commission on Journals.       #
#                                                                            #
# Full details of the Crystallographic Information File format               #
# are given in the paper "The Crystallographic Information File (CIF):       #
# a New Standard Archive File for Crystallography" by S. R. Hall, F. H.      #
# Allen and I. D. Brown [Acta Cryst. (1991), A47, 655-685].                  #
#                                                                            #
# The current version of the core CIF dictionary is obtainable from          #
# ftp://ftp.iucr.org/pub/cif_core.dic.                                       #
#                                                                            #
# Software is freely available for graphical display of the structure(s)     #
# in this CIF. For information consult the CIF software page                 #
# http://www.iucr.org/resources/cif/software.                                #
#                                                                            #
# This file may be used for bona fide research purposes within the           #
# scientific community so long as proper attribution is given to the journal # 
# article from which it was obtained.                                        #
#                                                                            #
##############################################################################
data_global
_audit_creation_method     'from SHELXL97 CIF and IUCr SHELXL97-template'
_journal_date_recd_electronic     2013-01-02
_journal_date_accepted     2013-04-10
_journal_name_full     'Acta Crystallographica, Section E'
_journal_year     2013
_journal_volume     69
_journal_issue      5
_journal_page_first     o734
_journal_page_last     o734
_journal_paper_category     QO
_journal_paper_doi     10.1107/S1600536813009872
_journal_coeditor_code     FY2087
_publ_contact_author_name     'Narmina A. Gadirova'
_publ_contact_author_address
;
Baku State University
Z. Khalilov St 23
Baku AZ-1148
Azerbaijan
;
_publ_contact_author_email     kushvarlab7@gmail.com
_publ_contact_author_fax     '+994125983376'
_publ_contact_author_phone     '+994556868323'
_publ_section_title
;
(1<i>R</i>*,2<i>R</i>*,3<i>S</i>*,4<i>R</i>*)-Diethyl
4-hydroxy-4-methyl-2-(4-methylphenyl)-6-oxocyclohexane-1,3-dicarboxylate
;
loop_
    _publ_author_name
    _publ_author_footnote
    _publ_author_address
    'Ismiev, Arif I.' .
;
Baku State University
Z. Khalilov St 23
Baku AZ-1148
Azerbaijan
;
    'Gadirova, Narmina A.' .
;
Baku State University
Z. Khalilov St 23
Baku AZ-1148
Azerbaijan
;
    'Hajiyeva, Kushvar E.' .
;
Baku State University
Z. Khalilov St 23
Baku AZ-1148
Azerbaijan
;
    'Askerov, Rizvan K.' .
;
Baku State University
Z. Khalilov St 23
Baku AZ-1148
Azerbaijan
;
    'Potekhin, Konstantin A.' .
;
Vladimir State University
Qor'ky St. 87
Vladimir 600000
Russian Federation
;
data_I
_audit_creation_method     SHELXL-97
_chemical_name_systematic
;\
Diethyl 4-hydroxy-4-methyl-2-(4-methylphenyl)-6-oxocyclohexane-1,3-\
dicarboxylate
;
_chemical_name_common     ?
_chemical_formula_moiety     'C20 H26 O6'
_chemical_formula_sum     'C20 H26 O6'
_chemical_formula_iupac     'C20 H26 O6'
_chemical_formula_weight     362.41
_chemical_melting_point     ?
_symmetry_cell_setting     triclinic
_symmetry_space_group_name_H-M     'P -1'
_symmetry_space_group_name_Hall     '-P 1'
loop_
    _symmetry_equiv_pos_as_xyz
    'x, y, z'
    '-x, -y, -z'
_cell_length_a     5.8062(4)
_cell_length_b     9.9267(7)
_cell_length_c     18.4548(13)
_cell_angle_alpha     103.281(2)
_cell_angle_beta     92.490(2)
_cell_angle_gamma     104.741(2)
_cell_volume     995.26(12)
_cell_formula_units_Z     2
_cell_measurement_reflns_used     2311
_cell_measurement_theta_min     2.19
_cell_measurement_theta_max     24.01
_cell_measurement_temperature     296(2)
_exptl_crystal_description     prism
_exptl_crystal_colour     colourless
_exptl_crystal_size_max     0.30
_exptl_crystal_size_mid     0.20
_exptl_crystal_size_min     0.20
_exptl_crystal_density_diffrn     1.209
_exptl_crystal_density_meas     ?
_exptl_crystal_density_method     'not measured'
_exptl_crystal_F_000     388
_exptl_absorpt_coefficient_mu     0.089
_exptl_absorpt_correction_type     multi-scan
_exptl_absorpt_process_details     '(SADABS; Sheldrick, 2003)'
_exptl_absorpt_correction_T_min     0.9739
_exptl_absorpt_correction_T_max     0.9825
_exptl_special_details     ?
_diffrn_ambient_temperature     296(2)
_diffrn_radiation_type     MoK\a
_diffrn_radiation_wavelength     0.71073
_diffrn_radiation_source     'fine-focus sealed tube'
_diffrn_radiation_monochromator     graphite
_diffrn_measurement_device_type     'Bruker APEXII CCD'
_diffrn_measurement_method     '\f and \w scans'
_diffrn_detector_area_resol_mean     ?
_diffrn_reflns_number     10589
_diffrn_reflns_av_R_equivalents     0.0235
_diffrn_reflns_av_sigmaI/netI     0.0342
_diffrn_reflns_theta_min     2.19
_diffrn_reflns_theta_max     27.00
_diffrn_reflns_theta_full     27.00
_diffrn_measured_fraction_theta_max     1.000
_diffrn_measured_fraction_theta_full     1.000
_diffrn_reflns_limit_h_min     -7
_diffrn_reflns_limit_h_max     7
_diffrn_reflns_limit_k_min     -12
_diffrn_reflns_limit_k_max     12
_diffrn_reflns_limit_l_min     -23
_diffrn_reflns_limit_l_max     23
_refine_special_details
;
Refinement of <i>F</i>^2^ against ALL reflections. The weighted <i>R</i>-factor
<i>wR</i> and goodness of fit <i>S</i> are based on <i>F</i>^2^, conventional
<i>R</i>-factors <i>R</i> are based on <i>F</i>, with <i>F</i> set to zero for
negative <i>F</i>^2^. The threshold expression of <i>F</i>^2^ >
\s(<i>F</i>^2^) is used only for calculating <i>R</i>-factors(gt) <i>etc</i>.
and is not relevant to the choice of reflections for refinement.
<i>R</i>-factors based on <i>F</i>^2^ are statistically about twice as large
as those based on <i>F</i>, and <i>R</i>- factors based on ALL data will be
even larger.
;
_reflns_number_total     4344
_reflns_number_gt     2735
_reflns_threshold_expression     I>2\s(I)
_refine_ls_structure_factor_coef     Fsqd
_refine_ls_matrix_type     full
_refine_ls_R_factor_all     0.0917
_refine_ls_R_factor_gt     0.0533
_refine_ls_wR_factor_gt     0.1210
_refine_ls_wR_factor_ref     0.1405
_refine_ls_goodness_of_fit_ref     1.006
_refine_ls_restrained_S_all     1.011
_refine_ls_number_reflns     4344
_refine_ls_number_parameters     245
_refine_ls_number_restraints     4
_refine_ls_hydrogen_treatment     mixed
_refine_ls_weighting_scheme     calc
_refine_ls_weighting_details
         'calc w=1/[\s^2^(Fo^2^)+(0.0532P)^2^+0.3300P] where P=(Fo^2^+2Fc^2^)/3'
_atom_sites_solution_hydrogens     difmap
_atom_sites_solution_primary     direct
_atom_sites_solution_secondary     difmap
_refine_ls_shift/su_max     0.000
_refine_ls_shift/su_mean     0.000
_refine_diff_density_max     0.295
_refine_diff_density_min     -0.284
_refine_ls_extinction_method     none
_refine_ls_extinction_coef     ?
loop_
    _atom_type_symbol
    _atom_type_description
    _atom_type_scat_dispersion_real
    _atom_type_scat_dispersion_imag
    _atom_type_scat_source
    'C' 'C' 0.0033 0.0016
                         'International Tables Vol C Tables 4.2.6.8 and 6.1.1.4'
    'H' 'H' 0.0000 0.0000
                         'International Tables Vol C Tables 4.2.6.8 and 6.1.1.4'
    'O' 'O' 0.0106 0.0060
                         'International Tables Vol C Tables 4.2.6.8 and 6.1.1.4'
_computing_data_collection     'APEX2 (Bruker, 2005)'
_computing_cell_refinement     'SAINT-Plus (Bruker, 2001)'
_computing_data_reduction     'SAINT-Plus (Bruker, 2001)'
_computing_structure_solution     'SHELXTL (Sheldrick, 2008)'
_computing_structure_refinement     'SHELXTL (Sheldrick, 2008)'
_computing_molecular_graphics     'SHELXTL (Sheldrick, 2008)'
_computing_publication_material     'SHELXTL (Sheldrick, 2008)'
loop_
    _atom_site_type_symbol
    _atom_site_label
    _atom_site_fract_x
    _atom_site_fract_y
    _atom_site_fract_z
    _atom_site_U_iso_or_equiv
    _atom_site_adp_type
    _atom_site_calc_flag
    _atom_site_refinement_flags
    _atom_site_occupancy
    _atom_site_symmetry_multiplicity
    _atom_site_disorder_assembly
    _atom_site_disorder_group
    O O1 0.4611(3) -0.07429(19) 0.06812(9) 0.0807(6) Uani d . 1 1 . .
    O O2 0.1412(3) -0.13134(16) 0.12814(9) 0.0695(5) Uani d D 1 1 . .
    O O3 1.0827(2) 0.24372(16) 0.31384(8) 0.0568(4) Uani d . 1 1 . .
    O O4 0.8797(3) 0.31533(17) 0.40878(8) 0.0611(4) Uani d . 1 1 . .
    O O5 0.8906(3) 0.48221(18) 0.26673(11) 0.0808(6) Uani d . 1 1 . .
    O O6 0.6651(3) 0.23247(18) 0.09792(9) 0.0554(4) Uani d . 1 1 . .
    H H6 0.628(6) 0.154(4) 0.058(2) 0.131(14) Uiso d . 1 1 . .
    C C1 0.6833(3) 0.2564(2) 0.28710(10) 0.0416(4) Uani d . 1 1 . .
    H H1A 0.5523 0.2588 0.3187 0.050 Uiso calc R 1 1 . .
    C C2 0.6142(3) 0.10970(19) 0.22851(10) 0.0394(4) Uani d . 1 1 A .
    H H2A 0.7510 0.1038 0.1998 0.047 Uiso calc R 1 1 . .
    C C3 0.4002(3) 0.1013(2) 0.17338(11) 0.0434(5) Uani d . 1 1 . .
    H H3A 0.2620 0.1059 0.2015 0.052 Uiso calc R 1 1 A .
    C C4 0.4528(3) 0.2273(2) 0.13498(11) 0.0476(5) Uani d . 1 1 A .
    C C5 0.5117(4) 0.3687(2) 0.19497(12) 0.0544(5) Uani d . 1 1 . .
    H H5A 0.5521 0.4481 0.1713 0.065 Uiso calc R 1 1 A .
    H H5B 0.3715 0.3751 0.2208 0.065 Uiso calc R 1 1 . .
    C C6 0.7152(4) 0.3814(2) 0.25046(12) 0.0505(5) Uani d . 1 1 A .
    C C7 0.3412(4) -0.0423(2) 0.11719(12) 0.0518(5) Uani d . 1 1 A .
    C C8 0.0451(13) -0.2768(4) 0.0822(3) 0.1013(17) Uani d PD 0.650(6) 1 A -1
    H H8A 0.0897 -0.2839 0.0317 0.122 Uiso calc PR 0.650(6) 1 A -1
    H H8B -0.1283 -0.3060 0.0800 0.122 Uiso calc PR 0.650(6) 1 A -1
    C C9 0.1545(10) -0.3702(5) 0.1203(3) 0.1013(17) Uani d PD 0.650(6) 1 A -1
    H H9A 0.0983 -0.4686 0.0922 0.152 Uiso calc PR 0.650(6) 1 A -1
    H H9B 0.1082 -0.3618 0.1701 0.152 Uiso calc PR 0.650(6) 1 A -1
    H H9C 0.3259 -0.3389 0.1227 0.152 Uiso calc PR 0.650(6) 1 A -1
    C C8A 0.1229(14) -0.2769(5) 0.0834(5) 0.062(3) Uiso d PD 0.350(6) 1 A -2
    H H8AA 0.2699 -0.3026 0.0926 0.074 Uiso calc PR 0.350(6) 1 A -2
    H H8AB 0.0984 -0.2809 0.0305 0.074 Uiso calc PR 0.350(6) 1 A -2
    C C9A -0.0872(18) -0.3816(10) 0.1050(6) 0.114(4) Uiso d PD 0.350(6) 1 A -2
    H H9AA -0.0989 -0.4776 0.0767 0.171 Uiso calc PR 0.350(6) 1 A -2
    H H9AB -0.2325 -0.3570 0.0945 0.171 Uiso calc PR 0.350(6) 1 A -2
    H H9AC -0.0626 -0.3761 0.1575 0.171 Uiso calc PR 0.350(6) 1 A -2
    C C10 0.9053(4) 0.2708(2) 0.33654(11) 0.0439(5) Uani d . 1 1 . .
    C C11 1.0701(5) 0.3137(3) 0.46185(14) 0.0761(8) Uani d . 1 1 . .
    H H11A 1.0708 0.3809 0.5093 0.091 Uiso calc R 1 1 . .
    H H11B 1.2236 0.3434 0.4431 0.091 Uiso calc R 1 1 . .
    C C12 1.0331(6) 0.1658(3) 0.47313(16) 0.0921(9) Uani d . 1 1 . .
    H H12A 1.1512 0.1671 0.5115 0.138 Uiso calc R 1 1 . .
    H H12B 1.0485 0.1014 0.4272 0.138 Uiso calc R 1 1 . .
    H H12C 0.8760 0.1339 0.4879 0.138 Uiso calc R 1 1 . .
    C C13 0.5667(3) -0.01238(19) 0.26723(10) 0.0394(4) Uani d . 1 1 . .
    C C14 0.3813(4) -0.0336(2) 0.31157(12) 0.0556(6) Uani d . 1 1 A .
    H H14A 0.2828 0.0279 0.3177 0.067 Uiso calc R 1 1 . .
    C C15 0.3402(4) -0.1444(3) 0.34675(13) 0.0616(6) Uani d . 1 1 . .
    H H15A 0.2136 -0.1565 0.3759 0.074 Uiso calc R 1 1 A .
    C C16 0.4826(4) -0.2382(2) 0.33975(12) 0.0537(5) Uani d . 1 1 A .
    C C17 0.6670(4) -0.2166(2) 0.29575(13) 0.0583(6) Uani d . 1 1 . .
    H H17A 0.7665 -0.2775 0.2901 0.070 Uiso calc R 1 1 A .
    C C18 0.7080(4) -0.1061(2) 0.25972(12) 0.0504(5) Uani d . 1 1 A .
    H H18A 0.8332 -0.0950 0.2299 0.060 Uiso calc R 1 1 . .
    C C19 0.4324(5) -0.3606(3) 0.37778(15) 0.0763(8) Uani d . 1 1 . .
    H H19A 0.5673 -0.4000 0.3769 0.114 Uiso calc R 1 1 A .
    H H19B 0.2928 -0.4339 0.3519 0.114 Uiso calc R 1 1 . .
    H H19C 0.4052 -0.3255 0.4288 0.114 Uiso calc R 1 1 . .
    C C20 0.2422(4) 0.2159(3) 0.07980(14) 0.0680(7) Uani d . 1 1 . .
    H H20A 0.2770 0.2975 0.0585 0.102 Uiso calc R 1 1 A .
    H H20B 0.1014 0.2137 0.1054 0.102 Uiso calc R 1 1 . .
    H H20C 0.2152 0.1293 0.0407 0.102 Uiso calc R 1 1 . .
loop_
    _atom_site_aniso_label
    _atom_site_aniso_U_11
    _atom_site_aniso_U_22
    _atom_site_aniso_U_33
    _atom_site_aniso_U_12
    _atom_site_aniso_U_13
    _atom_site_aniso_U_23
    O1 0.0936(13) 0.0774(12) 0.0587(10) 0.0147(10) 0.0294(10) -0.0019(9)
    O2 0.0692(11) 0.0619(10) 0.0632(10) -0.0041(8) 0.0070(8) 0.0117(8)
    O3 0.0440(8) 0.0673(10) 0.0644(10) 0.0212(7) 0.0064(7) 0.0197(8)
    O4 0.0712(10) 0.0678(10) 0.0452(8) 0.0292(8) -0.0008(7) 0.0059(7)
    O5 0.0744(12) 0.0503(10) 0.1131(15) 0.0027(9) -0.0191(10) 0.0327(10)
    O6 0.0469(8) 0.0681(10) 0.0568(9) 0.0153(7) 0.0161(7) 0.0252(8)
    C1 0.0396(10) 0.0436(11) 0.0444(11) 0.0158(8) 0.0069(9) 0.0115(9)
    C2 0.0366(10) 0.0442(11) 0.0411(10) 0.0150(8) 0.0085(8) 0.0125(8)
    C3 0.0371(10) 0.0528(12) 0.0425(11) 0.0145(9) 0.0088(8) 0.0132(9)
    C4 0.0410(11) 0.0609(13) 0.0480(11) 0.0189(9) 0.0079(9) 0.0214(10)
    C5 0.0567(13) 0.0541(13) 0.0635(14) 0.0258(10) 0.0082(11) 0.0244(11)
    C6 0.0521(12) 0.0430(12) 0.0590(13) 0.0179(10) 0.0044(10) 0.0123(10)
    C7 0.0535(13) 0.0589(13) 0.0417(11) 0.0127(11) 0.0041(10) 0.0132(10)
    C8 0.124(4) 0.071(2) 0.085(3) -0.003(2) -0.022(2) 0.0108(17)
    C9 0.124(4) 0.071(2) 0.085(3) -0.003(2) -0.022(2) 0.0108(17)
    C10 0.0479(12) 0.0353(10) 0.0490(12) 0.0122(9) 0.0044(9) 0.0105(9)
    C11 0.095(2) 0.0757(18) 0.0550(14) 0.0293(15) -0.0175(14) 0.0088(13)
    C12 0.127(3) 0.094(2) 0.0652(17) 0.0392(19) -0.0012(17) 0.0311(16)
    C13 0.0374(10) 0.0405(10) 0.0405(10) 0.0121(8) 0.0039(8) 0.0087(8)
    C14 0.0566(13) 0.0656(14) 0.0604(13) 0.0299(11) 0.0210(11) 0.0293(11)
    C15 0.0578(14) 0.0756(16) 0.0618(14) 0.0191(12) 0.0189(11) 0.0344(13)
    C16 0.0566(13) 0.0474(12) 0.0530(13) 0.0046(10) -0.0064(11) 0.0175(10)
    C17 0.0549(13) 0.0462(12) 0.0780(16) 0.0190(10) 0.0040(12) 0.0183(11)
    C18 0.0463(11) 0.0440(11) 0.0630(13) 0.0146(9) 0.0134(10) 0.0138(10)
    C19 0.0884(19) 0.0631(16) 0.0767(17) 0.0067(14) -0.0060(15) 0.0347(14)
    C20 0.0573(14) 0.0904(18) 0.0661(15) 0.0255(13) 0.0000(12) 0.0339(14)
_geom_special_details
;
All e.s.d.'s (except the e.s.d. in the dihedral angle between two l.s. planes)
are estimated using the full covariance matrix. The cell e.s.d.'s are taken
into account individually in the estimation of e.s.d.'s in distances, angles
and torsion angles; correlations between e.s.d.'s in cell parameters are only
used when they are defined by crystal symmetry. An approximate (isotropic)
treatment of cell e.s.d.'s is used for estimating e.s.d.'s involving l.s.
planes.
;
loop_
    _geom_bond_atom_site_label_1
    _geom_bond_atom_site_label_2
    _geom_bond_site_symmetry_2
    _geom_bond_distance
    _geom_bond_publ_flag
    O1 C7 . 1.200(2) ?
    O2 C7 . 1.323(3) ?
    O2 C8 . 1.449(3) ?
    O2 C8A . 1.465(4) ?
    O3 C10 . 1.198(2) ?
    O4 C10 . 1.332(2) ?
    O4 C11 . 1.450(3) ?
    O5 C6 . 1.203(3) ?
    O6 C4 . 1.431(2) ?
    O6 H6 . 0.91(4) ?
    C1 C10 . 1.503(3) ?
    C1 C6 . 1.520(3) ?
    C1 C2 . 1.547(3) ?
    C1 H1A . 0.9800 ?
    C2 C13 . 1.517(3) ?
    C2 C3 . 1.544(3) ?
    C2 H2A . 0.9800 ?
    C3 C7 . 1.505(3) ?
    C3 C4 . 1.546(3) ?
    C3 H3A . 0.9800 ?
    C4 C20 . 1.521(3) ?
    C4 C5 . 1.524(3) ?
    C5 C6 . 1.490(3) ?
    C5 H5A . 0.9700 ?
    C5 H5B . 0.9700 ?
    C8 C9 . 1.522(4) ?
    C8 H8A . 0.9700 ?
    C8 H8B . 0.9700 ?
    C9 H9A . 0.9600 ?
    C9 H9B . 0.9600 ?
    C9 H9C . 0.9600 ?
    C8A C9A . 1.522(4) ?
    C8A H8AA . 0.9700 ?
    C8A H8AB . 0.9700 ?
    C9A H9AA . 0.9600 ?
    C9A H9AB . 0.9600 ?
    C9A H9AC . 0.9600 ?
    C11 C12 . 1.493(4) ?
    C11 H11A . 0.9700 ?
    C11 H11B . 0.9700 ?
    C12 H12A . 0.9600 ?
    C12 H12B . 0.9600 ?
    C12 H12C . 0.9600 ?
    C13 C18 . 1.377(3) ?
    C13 C14 . 1.383(3) ?
    C14 C15 . 1.377(3) ?
    C14 H14A . 0.9300 ?
    C15 C16 . 1.382(3) ?
    C15 H15A . 0.9300 ?
    C16 C17 . 1.375(3) ?
    C16 C19 . 1.511(3) ?
    C17 C18 . 1.385(3) ?
    C17 H17A . 0.9300 ?
    C18 H18A . 0.9300 ?
    C19 H19A . 0.9600 ?
    C19 H19B . 0.9600 ?
    C19 H19C . 0.9600 ?
    C20 H20A . 0.9600 ?
    C20 H20B . 0.9600 ?
    C20 H20C . 0.9600 ?
loop_
    _geom_angle_atom_site_label_1
    _geom_angle_atom_site_label_2
    _geom_angle_atom_site_label_3
    _geom_angle_site_symmetry_1
    _geom_angle_site_symmetry_3
    _geom_angle
    _geom_angle_publ_flag
    C7 O2 C8 . . 123.5(4) ?
    C7 O2 C8A . . 109.3(3) ?
    C10 O4 C11 . . 116.33(18) ?
    C4 O6 H6 . . 106(2) ?
    C10 C1 C6 . . 111.07(16) ?
    C10 C1 C2 . . 110.21(14) ?
    C6 C1 C2 . . 111.87(16) ?
    C10 C1 H1A . . 107.8 ?
    C6 C1 H1A . . 107.8 ?
    C2 C1 H1A . . 107.8 ?
    C13 C2 C3 . . 113.00(15) ?
    C13 C2 C1 . . 110.32(15) ?
    C3 C2 C1 . . 109.93(14) ?
    C13 C2 H2A . . 107.8 ?
    C3 C2 H2A . . 107.8 ?
    C1 C2 H2A . . 107.8 ?
    C7 C3 C2 . . 107.99(16) ?
    C7 C3 C4 . . 111.78(16) ?
    C2 C3 C4 . . 111.96(15) ?
    C7 C3 H3A . . 108.3 ?
    C2 C3 H3A . . 108.3 ?
    C4 C3 H3A . . 108.3 ?
    O6 C4 C20 . . 110.23(17) ?
    O6 C4 C5 . . 104.60(17) ?
    C20 C4 C5 . . 110.88(18) ?
    O6 C4 C3 . . 110.68(15) ?
    C20 C4 C3 . . 111.32(17) ?
    C5 C4 C3 . . 108.92(16) ?
    C6 C5 C4 . . 111.90(16) ?
    C6 C5 H5A . . 109.2 ?
    C4 C5 H5A . . 109.2 ?
    C6 C5 H5B . . 109.2 ?
    C4 C5 H5B . . 109.2 ?
    H5A C5 H5B . . 107.9 ?
    O5 C6 C5 . . 123.9(2) ?
    O5 C6 C1 . . 121.56(19) ?
    C5 C6 C1 . . 114.57(18) ?
    O1 C7 O2 . . 123.2(2) ?
    O1 C7 C3 . . 124.5(2) ?
    O2 C7 C3 . . 112.31(18) ?
    O2 C8 C9 . . 105.3(3) ?
    O2 C8 H8A . . 110.7 ?
    C9 C8 H8A . . 110.7 ?
    O2 C8 H8B . . 110.7 ?
    C9 C8 H8B . . 110.7 ?
    H8A C8 H8B . . 108.8 ?
    C8 C9 H9A . . 109.5 ?
    C8 C9 H9B . . 109.5 ?
    H9A C9 H9B . . 109.5 ?
    C8 C9 H9C . . 109.5 ?
    H9A C9 H9C . . 109.5 ?
    H9B C9 H9C . . 109.5 ?
    O2 C8A C9A . . 108.8(6) ?
    O2 C8A H8AA . . 109.9 ?
    C9A C8A H8AA . . 109.9 ?
    O2 C8A H8AB . . 109.9 ?
    C9A C8A H8AB . . 109.9 ?
    H8AA C8A H8AB . . 108.3 ?
    C8A C9A H9AA . . 109.5 ?
    C8A C9A H9AB . . 109.5 ?
    H9AA C9A H9AB . . 109.5 ?
    C8A C9A H9AC . . 109.5 ?
    H9AA C9A H9AC . . 109.5 ?
    H9AB C9A H9AC . . 109.5 ?
    O3 C10 O4 . . 124.06(19) ?
    O3 C10 C1 . . 124.13(18) ?
    O4 C10 C1 . . 111.80(17) ?
    O4 C11 C12 . . 109.8(2) ?
    O4 C11 H11A . . 109.7 ?
    C12 C11 H11A . . 109.7 ?
    O4 C11 H11B . . 109.7 ?
    C12 C11 H11B . . 109.7 ?
    H11A C11 H11B . . 108.2 ?
    C11 C12 H12A . . 109.5 ?
    C11 C12 H12B . . 109.5 ?
    H12A C12 H12B . . 109.5 ?
    C11 C12 H12C . . 109.5 ?
    H12A C12 H12C . . 109.5 ?
    H12B C12 H12C . . 109.5 ?
    C18 C13 C14 . . 117.48(18) ?
    C18 C13 C2 . . 121.02(17) ?
    C14 C13 C2 . . 121.50(16) ?
    C15 C14 C13 . . 121.1(2) ?
    C15 C14 H14A . . 119.5 ?
    C13 C14 H14A . . 119.5 ?
    C14 C15 C16 . . 121.7(2) ?
    C14 C15 H15A . . 119.2 ?
    C16 C15 H15A . . 119.2 ?
    C17 C16 C15 . . 117.14(19) ?
    C17 C16 C19 . . 121.9(2) ?
    C15 C16 C19 . . 120.9(2) ?
    C16 C17 C18 . . 121.5(2) ?
    C16 C17 H17A . . 119.3 ?
    C18 C17 H17A . . 119.3 ?
    C13 C18 C17 . . 121.2(2) ?
    C13 C18 H18A . . 119.4 ?
    C17 C18 H18A . . 119.4 ?
    C16 C19 H19A . . 109.5 ?
    C16 C19 H19B . . 109.5 ?
    H19A C19 H19B . . 109.5 ?
    C16 C19 H19C . . 109.5 ?
    H19A C19 H19C . . 109.5 ?
    H19B C19 H19C . . 109.5 ?
    C4 C20 H20A . . 109.5 ?
    C4 C20 H20B . . 109.5 ?
    H20A C20 H20B . . 109.5 ?
    C4 C20 H20C . . 109.5 ?
    H20A C20 H20C . . 109.5 ?
    H20B C20 H20C . . 109.5 ?
loop_
    _geom_torsion_atom_site_label_1
    _geom_torsion_atom_site_label_2
    _geom_torsion_atom_site_label_3
    _geom_torsion_atom_site_label_4
    _geom_torsion_site_symmetry_1
    _geom_torsion_site_symmetry_2
    _geom_torsion_site_symmetry_3
    _geom_torsion_site_symmetry_4
    _geom_torsion
    _geom_torsion_publ_flag
    C10 C1 C2 C13 . . . . 59.94(19) ?
    C6 C1 C2 C13 . . . . -175.97(15) ?
    C10 C1 C2 C3 . . . . -174.79(15) ?
    C6 C1 C2 C3 . . . . -50.7(2) ?
    C13 C2 C3 C7 . . . . -56.8(2) ?
    C1 C2 C3 C7 . . . . 179.47(16) ?
    C13 C2 C3 C4 . . . . 179.72(15) ?
    C1 C2 C3 C4 . . . . 56.0(2) ?
    C7 C3 C4 O6 . . . . -65.3(2) ?
    C2 C3 C4 O6 . . . . 56.0(2) ?
    C7 C3 C4 C20 . . . . 57.6(2) ?
    C2 C3 C4 C20 . . . . 178.94(17) ?
    C7 C3 C4 C5 . . . . -179.81(16) ?
    C2 C3 C4 C5 . . . . -58.5(2) ?
    O6 C4 C5 C6 . . . . -62.1(2) ?
    C20 C4 C5 C6 . . . . 179.10(18) ?
    C3 C4 C5 C6 . . . . 56.3(2) ?
    C4 C5 C6 O5 . . . . 127.0(2) ?
    C4 C5 C6 C1 . . . . -54.1(2) ?
    C10 C1 C6 O5 . . . . -6.5(3) ?
    C2 C1 C6 O5 . . . . -130.1(2) ?
    C10 C1 C6 C5 . . . . 174.63(17) ?
    C2 C1 C6 C5 . . . . 51.0(2) ?
    C8 O2 C7 O1 . . . . 0.0(4) ?
    C8A O2 C7 O1 . . . . 12.1(5) ?
    C8 O2 C7 C3 . . . . -179.5(3) ?
    C8A O2 C7 C3 . . . . -167.4(4) ?
    C2 C3 C7 O1 . . . . -72.5(3) ?
    C4 C3 C7 O1 . . . . 51.1(3) ?
    C2 C3 C7 O2 . . . . 106.96(19) ?
    C4 C3 C7 O2 . . . . -129.45(18) ?
    C7 O2 C8 C9 . . . . 90.5(5) ?
    C8A O2 C8 C9 . . . . 50.2(14) ?
    C7 O2 C8A C9A . . . . 171.7(6) ?
    C8 O2 C8A C9A . . . . -43.2(13) ?
    C11 O4 C10 O3 . . . . -7.4(3) ?
    C11 O4 C10 C1 . . . . 171.67(18) ?
    C6 C1 C10 O3 . . . . -77.4(2) ?
    C2 C1 C10 O3 . . . . 47.1(3) ?
    C6 C1 C10 O4 . . . . 103.56(19) ?
    C2 C1 C10 O4 . . . . -131.89(17) ?
    C10 O4 C11 C12 . . . . -82.2(3) ?
    C3 C2 C13 C18 . . . . 120.07(19) ?
    C1 C2 C13 C18 . . . . -116.4(2) ?
    C3 C2 C13 C14 . . . . -60.3(2) ?
    C1 C2 C13 C14 . . . . 63.3(2) ?
    C18 C13 C14 C15 . . . . 0.0(3) ?
    C2 C13 C14 C15 . . . . -179.7(2) ?
    C13 C14 C15 C16 . . . . 0.4(4) ?
    C14 C15 C16 C17 . . . . -0.3(3) ?
    C14 C15 C16 C19 . . . . -179.0(2) ?
    C15 C16 C17 C18 . . . . -0.3(3) ?
    C19 C16 C17 C18 . . . . 178.5(2) ?
    C14 C13 C18 C17 . . . . -0.5(3) ?
    C2 C13 C18 C17 . . . . 179.17(19) ?
    C16 C17 C18 C13 . . . . 0.7(3) ?
loop_
    _geom_hbond_atom_site_label_D
    _geom_hbond_atom_site_label_H
    _geom_hbond_atom_site_label_A
    _geom_hbond_site_symmetry_A
    _geom_hbond_distance_DH
    _geom_hbond_distance_HA
    _geom_hbond_distance_DA
    _geom_hbond_angle_DHA
    O6 H6 O1 . 0.91(4) 2.28(4) 2.884(2) 124(3)
    O6 H6 O1 2_655 0.91(4) 2.28(4) 3.066(2) 145(3)
