# Supplementary material for: (1R*,2R*,3S*,4R*)-Diethyl 4-hy­droxy-4-methyl-2-(4-methyl­phen­yl)-6-oxo­cyclo­hexane-1,3-di­carboxyl­ate
Source: Acta Crystallogr Sect E Struct Rep Online. 2013 Apr 13;69(Pt 5):o734. doi: 10.1107/S1600536813009872 (PMC3648266; doi:10.1107/S1600536813009872)
Supplement: Supplementary file 2 [file e-69-0o734-Isup2.hkl]

# 
# h,k,l, Fc-squared, Fo-squared, sigma(Fo-squared) and status flag 
# 
data_I
_shelx_title ' L in P-1' 
_shelx_refln_list_code          4 
_shelx_F_calc_maximum      118.72 
_exptl_crystal_F_000       388.00 
_reflns_d_resolution_high  0.7828 
 
loop_ 
 _symmetry_equiv_pos_as_xyz 
 'x, y, z' 
 '-x, -y, -z' 
 
_cell_length_a     5.8062 
_cell_length_b     9.9267 
_cell_length_c    18.4548 
_cell_angle_alpha 103.281 
_cell_angle_beta   92.490 
_cell_angle_gamma 104.741 
 
_shelx_F_squared_multiplier     1.000 
 
loop_ 
 _refln_index_h 
 _refln_index_k 
 _refln_index_l 
 _refln_F_squared_calc 
 _refln_F_squared_meas 
 _refln_F_squared_sigma 
 _refln_observed_status 
   1   0   0      876.68      887.00      6.17 o 
   2   0   0      294.74      291.40      3.21 o 
   3   0   0       24.87       33.11      1.43 o 
   4   0   0      273.27      246.48      3.65 o 
   5   0   0      142.10      141.02      3.00 o 
   6   0   0        1.20        0.86      1.93 o 
   7   0   0        0.11        2.81      2.33 o 
  -7   1   0        0.34       -0.77      2.09 o 
  -6   1   0        6.21        3.46      1.93 o 
  -5   1   0      309.41      273.90      4.26 o 
  -4   1   0       42.55       50.32      2.55 o 
  -3   1   0       32.53       29.29      1.28 o 
  -2   1   0       43.25       47.15      1.24 o 
  -1   1   0     6852.68     6816.17     54.90 o 
   0   1   0     1892.62     1810.29     48.04 o 
   1   1   0      325.23      325.88      2.70 o 
   2   1   0      168.41      168.56      2.31 o 
   3   1   0      391.68      398.45      4.57 o 
   4   1   0       12.17       17.07      1.62 o 
   5   1   0        6.17        5.14      1.24 o 
   6   1   0        5.35        3.04      2.13 o 
  -7   2   0        5.86        5.47      2.34 o 
  -6   2   0       45.64       39.81      2.19 o 
  -5   2   0      347.52      356.31      5.06 o 
  -4   2   0        0.00        0.94      1.24 o 
  -3   2   0       72.99       73.75      1.78 o 
  -2   2   0       40.68       53.09      1.40 o 
  -1   2   0      233.49      202.43      1.96 o 
   0   2   0     4336.17     4242.74     30.52 o 
   1   2   0     1247.01     1269.98     10.90 o 
   2   2   0       24.36       20.10      1.11 o 
   3   2   0        0.01       -1.01      0.69 o 
   4   2   0        4.25        8.19      1.66 o 
   5   2   0        7.41        4.65      2.03 o 
   6   2   0        2.46        0.83      2.18 o 
  -7   3   0        3.11        2.04      2.08 o 
  -6   3   0       13.12        9.04      1.63 o 
  -5   3   0       25.74       20.26      1.61 o 
  -4   3   0       35.18       36.37      1.74 o 
  -3   3   0      235.86      259.00      3.46 o 
  -2   3   0      211.53      187.19      2.56 o 
  -1   3   0      705.71      705.32      6.38 o 
   0   3   0       52.94       65.36      1.58 o 
   1   3   0        2.04        3.53      0.77 o 
   2   3   0      121.02      116.98      2.25 o 
   3   3   0        5.15        4.69      1.45 o 
   4   3   0        5.45        4.38      1.05 o 
   5   3   0        1.93        0.87      1.96 o 
   6   3   0        0.12       -2.78      1.85 o 
  -7   4   0        2.42        4.22      2.08 o 
  -6   4   0        0.50        1.73      1.28 o 
  -5   4   0       35.74       40.64      2.07 o 
  -4   4   0       12.12       14.24      1.56 o 
  -3   4   0       39.88       43.90      2.77 o 
  -2   4   0       69.49       85.51      1.86 o 
  -1   4   0       21.07       29.72      0.92 o 
   0   4   0       58.79       55.03      2.01 o 
   1   4   0      196.56      196.82      2.95 o 
   2   4   0       30.49       31.79      1.66 o 
   3   4   0       65.02       63.75      2.15 o 
   4   4   0        3.07        2.34      2.25 o 
   5   4   0       17.76       16.50      2.74 o 
   6   4   0        0.01       -1.90      2.44 o 
  -7   5   0        2.41        2.94      2.59 o 
  -6   5   0        0.83        3.11      1.34 o 
  -5   5   0       23.30       23.04      1.72 o 
  -4   5   0       17.21       19.01      1.46 o 
  -3   5   0       27.62       29.45      1.51 o 
  -2   5   0       39.56       45.04      1.61 o 
  -1   5   0      432.28      420.33      4.63 o 
   0   5   0      119.32      137.72      4.34 o 
   1   5   0      276.28      283.23      3.89 o 
   2   5   0       42.00       33.69      1.77 o 
   3   5   0        3.59        9.01      1.34 o 
   4   5   0      104.18      108.97      4.43 o 
   5   5   0        1.31        0.04      2.06 o 
  -7   6   0        0.07        1.41      1.89 o 
  -6   6   0        0.91        4.97      1.67 o 
  -5   6   0       15.01       15.49      2.09 o 
  -4   6   0        6.13        9.71      2.32 o 
  -3   6   0        4.56        3.85      1.13 o 
  -2   6   0      338.05      312.90      3.99 o 
  -1   6   0      342.00      331.39      4.03 o 
   0   6   0      147.72      124.80      2.53 o 
   1   6   0       42.27       35.31      1.79 o 
   2   6   0      102.16      114.66      2.97 o 
   3   6   0       70.51       75.13      3.16 o 
   4   6   0        0.84        0.70      2.08 o 
   5   6   0        7.53        5.78      2.67 o 
  -7   7   0       11.46       15.73      2.96 o 
  -6   7   0        6.13        5.69      1.64 o 
  -5   7   0       12.41       14.48      1.78 o 
  -4   7   0       22.36       17.34      1.70 o 
  -3   7   0        7.50        9.35      1.35 o 
  -2   7   0       26.93       27.79      1.28 o 
  -1   7   0      154.67      136.85      3.04 o 
   0   7   0       65.11       70.27      3.91 o 
   1   7   0       96.38       96.30      2.72 o 
   2   7   0        0.71        1.18      1.27 o 
   3   7   0        1.95        2.73      2.08 o 
   4   7   0        3.25        4.25      2.37 o 
  -6   8   0        0.01        3.23      1.90 o 
  -5   8   0        9.29       11.94      2.23 o 
  -4   8   0       26.02       21.13      2.44 o 
  -3   8   0        3.56        1.85      1.54 o 
  -2   8   0       10.16       10.07      1.98 o 
  -1   8   0      181.77      179.93      4.87 o 
   0   8   0      305.54      300.80      4.59 o 
   1   8   0        2.67        5.39      1.34 o 
   2   8   0        0.64        1.69      1.31 o 
   3   8   0        1.69        0.40      1.85 o 
   4   8   0        1.51       -0.29      2.34 o 
  -6   9   0        2.40        1.41      1.96 o 
  -5   9   0       31.07       40.96      3.38 o 
  -4   9   0       26.85       27.45      2.89 o 
  -3   9   0        0.51       -1.86      1.78 o 
  -2   9   0       17.03       23.71      2.75 o 
  -1   9   0      220.75      215.96      8.59 o 
   0   9   0       12.91       15.37      2.33 o 
   1   9   0        0.79        2.33      1.93 o 
   2   9   0        1.76        4.62      1.58 o 
   3   9   0        1.04       -0.17      2.00 o 
  -5  10   0       47.06       53.11      3.83 o 
  -4  10   0        0.17       -2.03      1.93 o 
  -3  10   0        1.70        1.52      1.78 o 
  -2  10   0        0.56        2.86      2.11 o 
  -1  10   0       14.19       16.02      3.80 o 
   0  10   0        0.04       -1.99      1.93 o 
   1  10   0        6.83        5.49      2.20 o 
   2  10   0        2.32        2.96      3.80 o 
  -5  11   0        0.20        0.73      2.16 o 
  -4  11   0        2.96        5.29      2.27 o 
  -3  11   0        6.14        5.20      2.34 o 
  -2  11   0        4.24        4.58      2.39 o 
  -1  11   0        0.00       -0.43      2.14 o 
   0  11   0        0.00       -3.43      2.61 o 
   1  11   0        0.41        1.36      2.23 o 
  -3  12   0        5.57        2.12      2.58 o 
  -2  12   0        0.98       -1.98      2.24 o 
  -1  12   0        2.04        0.40      2.24 o 
   1 -12   1        0.77        2.37      5.64 o 
   2 -12   1        0.00        2.71      2.44 o 
   3 -12   1        4.28        8.55      4.02 o 
  -1 -11   1        1.94        5.22      2.43 o 
   0 -11   1        0.02        1.69      2.09 o 
   1 -11   1        4.58        3.64      2.24 o 
   2 -11   1        2.70       -0.70      2.09 o 
   3 -11   1        1.45        4.02      5.42 o 
   4 -11   1        0.06        1.13      3.10 o 
   5 -11   1       11.08       13.28      2.96 o 
  -2 -10   1        3.62        6.61      2.75 o 
  -1 -10   1        7.90        6.87      2.33 o 
   0 -10   1       24.00       23.79      2.88 o 
   1 -10   1       12.85       23.46      2.83 o 
   2 -10   1        0.15       -0.43      2.04 o 
   3 -10   1        3.46        2.08      1.98 o 
   4 -10   1        2.69        1.81      2.08 o 
   5 -10   1       31.06       39.65      3.44 o 
  -3  -9   1        2.64        2.87      2.19 o 
  -2  -9   1       16.26       11.53      1.75 o 
  -1  -9   1        5.92        8.38      2.16 o 
   0  -9   1        2.54        1.29      2.32 o 
   1  -9   1        6.22        6.23      2.04 o 
   2  -9   1      122.53      116.31      4.29 o 
   3  -9   1        7.05        6.30      1.98 o 
   4  -9   1        8.23        7.61      2.09 o 
   5  -9   1       43.05       40.32      3.34 o 
   6  -9   1        4.80        3.78      5.07 o 
  -4  -8   1        2.65        1.66      2.34 o 
  -3  -8   1        1.43        3.51      2.08 o 
  -2  -8   1        4.09        5.55      1.87 o 
  -1  -8   1        3.47        5.31      1.32 o 
   0  -8   1       15.67       15.47      1.46 o 
   1  -8   1      160.51      149.39      4.61 o 
   2  -8   1      176.29      177.30      6.13 o 
   3  -8   1       10.77       10.30      2.09 o 
   4  -8   1       74.99       70.17      5.49 o 
   5  -8   1       50.08       51.89      3.21 o 
   6  -8   1        2.02       -3.78      3.03 o 
  -4  -7   1       20.21       22.85      2.98 o 
  -3  -7   1       68.95       60.59      2.62 o 
  -2  -7   1        0.20       -0.74      1.18 o 
  -1  -7   1      155.84      166.87      4.43 o 
   0  -7   1      273.08      284.92      4.04 o 
   1  -7   1      192.01      169.22      4.47 o 
   2  -7   1        0.61       -0.14      2.04 o 
   3  -7   1       24.09       23.54      1.59 o 
   4  -7   1        6.26        4.30      1.37 o 
   5  -7   1        2.81        6.90      1.63 o 
   6  -7   1        1.28        1.07      1.61 o 
   7  -7   1        0.00        0.61      2.18 o 
  -5  -6   1       48.56       57.01      4.31 o 
  -4  -6   1      145.29      129.14      7.04 o 
  -3  -6   1       78.59       90.98      5.71 o 
  -2  -6   1      260.67      296.45      4.61 o 
  -1  -6   1      124.62      120.21      2.68 o 
   0  -6   1      442.19      424.94      5.03 o 
   1  -6   1        9.47        9.51      1.54 o 
   2  -6   1       21.93       19.96      1.11 o 
   3  -6   1       42.81       42.12      1.82 o 
   4  -6   1        3.17        2.14      1.16 o 
   5  -6   1       12.62       10.67      1.51 o 
   6  -6   1        0.81        1.68      1.34 o 
   7  -6   1        2.42        1.59      1.64 o 
  -5  -5   1       23.88       26.91      3.31 o 
  -4  -5   1        0.00       -1.78      5.14 o 
  -3  -5   1       10.67       13.83      1.46 o 
  -2  -5   1       53.41       44.48      2.03 o 
  -1  -5   1      744.61      726.11      7.42 o 
   0  -5   1      153.62      151.45      2.50 o 
   1  -5   1      242.83      242.43      4.31 o 
   2  -5   1      139.55      151.18      2.41 o 
   3  -5   1       15.33       11.95      1.20 o 
   4  -5   1      152.51      151.95      2.99 o 
   5  -5   1       16.92       21.24      1.65 o 
   6  -5   1        5.64        6.34      1.46 o 
   7  -5   1        0.36       -1.12      2.18 o 
  -6  -4   1        1.91        1.23      2.54 o 
  -5  -4   1       41.40       43.20      3.59 o 
  -4  -4   1        0.04        1.31      1.05 o 
  -3  -4   1        0.14        1.94      1.07 o 
  -2  -4   1       90.07       87.07      2.24 o 
  -1  -4   1       54.02       68.39      2.54 o 
   0  -4   1       62.71       76.23      1.89 o 
   1  -4   1      145.32      147.42      3.07 o 
   2  -4   1        2.96        3.02      0.77 o 
   3  -4   1      436.38      464.11      5.24 o 
   4  -4   1        0.00       -0.46      0.85 o 
   5  -4   1       94.48       97.59      2.65 o 
   6  -4   1        3.18       -1.02      1.50 o 
   7  -4   1        0.01        1.48      1.99 o 
  -6  -3   1        2.30       -0.06      2.20 o 
  -5  -3   1        9.56       10.30      2.33 o 
  -4  -3   1       20.29       19.01      2.79 o 
  -3  -3   1       10.22        4.45      0.96 o 
  -2  -3   1        9.39        9.14      0.98 o 
  -1  -3   1       47.28       45.79      1.49 o 
   0  -3   1     1890.96     1860.43     13.18 o 
   1  -3   1      402.22      404.42      5.65 o 
   2  -3   1       99.24       92.95      1.73 o 
   3  -3   1       15.92       15.99      1.13 o 
   4  -3   1      179.11      169.62      3.03 o 
   5  -3   1       57.59       61.51      2.26 o 
   6  -3   1       10.21       11.74      1.58 o 
   7  -3   1        0.29       -2.74      1.82 o 
  -6  -2   1        6.60        9.99      3.17 o 
  -5  -2   1       11.46       14.26      2.39 o 
  -4  -2   1        5.61        5.72      1.07 o 
  -3  -2   1       23.59       24.35      1.36 o 
  -2  -2   1        2.36        4.88      1.18 o 
  -1  -2   1      441.23      440.45      4.36 o 
   0  -2   1      251.26      253.82      2.23 o 
   1  -2   1       26.24       18.63      0.63 o 
   2  -2   1     2563.31     2620.47     21.12 o 
   3  -2   1        1.82        4.79      0.80 o 
   4  -2   1      201.77      182.01      3.13 o 
   5  -2   1      382.14      398.67      5.39 o 
   6  -2   1       25.40       24.30      3.37 o 
   7  -2   1        6.81        7.25      2.28 o 
  -6  -1   1        8.45        6.88      2.34 o 
  -5  -1   1       85.01       82.90      2.49 o 
  -4  -1   1       20.34       21.19      1.41 o 
  -3  -1   1      106.38       98.13      2.08 o 
  -2  -1   1      530.35      521.85      5.12 o 
  -1  -1   1      368.28      384.91      3.66 o 
   0  -1   1     3379.59     3232.77     44.89 o 
   1  -1   1     1075.32     1029.67      8.42 o 
   2  -1   1       85.05       86.74      1.59 o 
   3  -1   1      199.90      203.32      2.88 o 
   4  -1   1      325.07      343.66      4.47 o 
   5  -1   1        4.48        3.18      1.13 o 
   6  -1   1       38.53       43.17      4.51 o 
   7  -1   1        0.61        0.46      2.18 o 
  -7   0   1        0.14       -0.36      2.54 o 
  -6   0   1       32.61       34.72      3.14 o 
  -5   0   1       22.39       26.53      1.74 o 
  -4   0   1       56.90       53.01      1.81 o 
  -3   0   1       39.79       53.06      1.58 o 
  -2   0   1       72.20       71.16      1.49 o 
  -1   0   1     2250.25     2233.74     18.54 o 
   1   0   1      353.09      370.74      2.76 o 
   2   0   1      322.55      357.26      3.67 o 
   3   0   1      161.94      165.12      3.38 o 
   4   0   1      147.84      145.18      4.70 o 
   5   0   1        0.00        0.64      0.99 o 
   6   0   1        4.90        8.63      2.23 o 
   7   0   1        1.43       -0.33      2.47 o 
  -7   1   1        0.39       -0.70      2.09 o 
  -6   1   1        4.92        1.37      1.23 o 
  -5   1   1       11.26        6.94      1.62 o 
  -4   1   1       19.57       23.09      1.76 o 
  -3   1   1       30.05       35.23      1.40 o 
  -2   1   1        0.22        0.02      0.59 o 
  -1   1   1       23.68       26.75      0.75 o 
   0   1   1       28.88       26.61      0.59 o 
   1   1   1     1622.60     1575.14     10.88 o 
   2   1   1       29.51       30.94      1.11 o 
   3   1   1      128.60      127.51      2.43 o 
   4   1   1       11.93       17.68      1.94 o 
   5   1   1        4.74        7.93      3.59 o 
   6   1   1       21.35       22.60      4.23 o 
  -7   2   1        0.04       -0.38      1.94 o 
  -6   2   1       70.35       74.96      2.69 o 
  -5   2   1      540.38      563.83      7.10 o 
  -4   2   1       74.59       63.02      2.24 o 
  -3   2   1      684.19      688.01      6.80 o 
  -2   2   1      566.28      566.51      6.14 o 
  -1   2   1       58.14       58.72      1.30 o 
   0   2   1     1963.36     1923.21     15.59 o 
   1   2   1       40.08       42.27      1.31 o 
   2   2   1      733.29      777.15      7.28 o 
   3   2   1      100.20       98.16      1.97 o 
   4   2   1       43.24       45.50      1.69 o 
   5   2   1       18.54       23.30      2.79 o 
   6   2   1        0.13       -2.66      2.03 o 
  -7   3   1        5.51        1.94      2.04 o 
  -6   3   1       79.09       86.58      2.77 o 
  -5   3   1      250.07      231.82      3.98 o 
  -4   3   1      149.00      150.62      4.91 o 
  -3   3   1      129.60      134.81      3.52 o 
  -2   3   1      193.83      205.88      2.79 o 
  -1   3   1      117.98      142.90      2.40 o 
   0   3   1      272.04      298.41      5.27 o 
   1   3   1      134.43      142.79      2.27 o 
   2   3   1       27.06       20.05      1.16 o 
   3   3   1       30.17       30.45      1.45 o 
   4   3   1       71.49       75.00      2.50 o 
   5   3   1        0.00       -2.24      1.86 o 
   6   3   1        4.42        3.65      2.53 o 
  -7   4   1        2.64        2.37      2.38 o 
  -6   4   1        2.05        1.17      1.28 o 
  -5   4   1       16.76       14.09      1.49 o 
  -4   4   1       77.09       79.74      2.19 o 
  -3   4   1       54.37       58.68      1.82 o 
  -2   4   1        0.36       -0.20      0.72 o 
  -1   4   1      331.94      330.77      3.82 o 
   0   4   1       24.46       23.20      2.27 o 
   1   4   1        2.51        2.76      0.86 o 
   2   4   1        6.49        8.43      1.11 o 
   3   4   1      127.23      107.85      3.07 o 
   4   4   1        3.11        1.87      1.90 o 
   5   4   1        0.87        1.65      2.13 o 
   6   4   1        0.20       -0.50      2.37 o 
  -7   5   1        7.45        9.92      1.73 o 
  -6   5   1        1.97        1.48      1.27 o 
  -5   5   1       14.55       14.72      1.84 o 
  -4   5   1        9.30        9.18      1.69 o 
  -3   5   1        1.78        2.14      0.93 o 
  -2   5   1      376.05      419.79      4.85 o 
  -1   5   1       59.16       61.25      1.67 o 
   0   5   1       50.78       59.14      1.92 o 
   1   5   1       71.33       81.81      2.18 o 
   2   5   1      178.00      145.56      3.01 o 
   3   5   1        0.08        0.72      1.08 o 
   4   5   1       16.56       15.48      2.53 o 
   5   5   1        0.00       -1.96      1.98 o 
  -7   6   1        1.47        6.04      1.75 o 
  -6   6   1        0.38        1.69      1.32 o 
  -5   6   1        4.83        8.56      1.46 o 
  -4   6   1       33.94       38.36      2.01 o 
  -3   6   1       86.58       91.59      2.40 o 
  -2   6   1       13.02       12.42      1.22 o 
  -1   6   1        2.90        6.95      0.96 o 
   0   6   1       51.98       38.49      2.22 o 
   1   6   1        6.03        5.25      1.20 o 
   2   6   1       22.25       16.38      1.56 o 
   3   6   1       26.47       30.28      1.90 o 
   4   6   1       30.88       36.25      3.41 o 
   5   6   1        3.50        2.61      2.44 o 
  -6   7   1        2.58        1.33      1.54 o 
  -5   7   1       23.92       23.51      2.16 o 
  -4   7   1        0.06       -0.40      1.26 o 
  -3   7   1        7.13        8.91      1.43 o 
  -2   7   1       15.66       18.23      1.41 o 
  -1   7   1        2.08        3.98      0.93 o 
   0   7   1        8.53       10.38      1.29 o 
   1   7   1       62.89       65.43      2.46 o 
   2   7   1       19.71       19.96      1.74 o 
   3   7   1       42.01       35.73      3.18 o 
   4   7   1       27.12       26.69      3.18 o 
  -6   8   1        0.21        4.10      2.00 o 
  -5   8   1        5.58        4.89      1.86 o 
  -4   8   1       45.36       46.55      3.14 o 
  -3   8   1        0.07       -1.31      2.68 o 
  -2   8   1       73.68       62.76      5.92 o 
  -1   8   1        6.03        9.10      1.16 o 
   0   8   1       52.67       52.11      3.03 o 
   1   8   1       41.42       52.91      2.40 o 
   2   8   1        6.86        4.84      1.48 o 
   3   8   1        0.81       -0.52      1.98 o 
   4   8   1        6.77        6.74      2.63 o 
  -6   9   1       10.39       16.51      2.96 o 
  -5   9   1      123.72      115.16      6.20 o 
  -4   9   1       10.78       10.79      2.19 o 
  -3   9   1        1.44       -1.88      3.24 o 
  -2   9   1       12.29       13.47      2.47 o 
  -1   9   1       26.35       26.37      2.74 o 
   0   9   1        0.03        0.73      3.94 o 
   1   9   1        0.42        0.06      1.61 o 
   2   9   1        3.18        4.41      1.53 o 
   3   9   1        2.50        4.65      2.26 o 
  -5  10   1        1.20        2.87      2.00 o 
  -4  10   1        5.92        4.56      2.16 o 
  -3  10   1        0.60       -2.31      1.74 o 
  -2  10   1        1.71        1.97      2.09 o 
  -1  10   1       40.60       41.66      3.43 o 
   0  10   1       30.32       26.49      2.81 o 
   1  10   1        4.98        5.82      2.26 o 
   2  10   1        0.14        1.83      3.80 o 
  -4  11   1        2.42        5.32      4.23 o 
  -3  11   1        0.05        0.97      2.54 o 
  -2  11   1        0.85       -1.76      2.96 o 
  -1  11   1        1.39        2.21      2.18 o 
   0  11   1        0.00       -2.91      1.94 o 
   1  11   1        5.11        3.32      2.48 o 
  -3  12   1        0.00        1.90      5.35 o 
  -2  12   1        1.19        3.56      2.48 o 
  -1  12   1        0.17       -0.42      2.28 o 
   0 -12   2        0.01        2.92      2.47 o 
   1 -12   2        0.58        0.24      2.23 o 
   2 -12   2        0.21        4.37      2.33 o 
   3 -12   2        0.47       -2.31      3.94 o 
  -1 -11   2        0.10        0.47      2.23 o 
   0 -11   2        1.21       -0.50      2.08 o 
   1 -11   2        0.02        1.38      3.31 o 
   2 -11   2        3.82        3.21      2.32 o 
   3 -11   2        3.41        5.24      2.28 o 
   4 -11   2       10.74       12.13      2.82 o 
   5 -11   2        4.13        2.11      2.20 o 
  -2 -10   2        0.32        2.09      2.10 o 
  -1 -10   2       18.75       19.61      2.63 o 
   0 -10   2        5.73        5.45      2.24 o 
   1 -10   2       32.60       35.40      3.17 o 
   2 -10   2        7.05        4.18      1.97 o 
   3 -10   2        5.79        9.40      2.27 o 
   4 -10   2        5.68        8.25      2.54 o 
   5 -10   2       10.94       12.56      2.53 o 
  -3  -9   2        4.04        2.76      2.19 o 
  -2  -9   2        0.66        0.12      1.42 o 
  -1  -9   2       32.74       35.84      3.01 o 
   0  -9   2        2.12        2.18      1.89 o 
   1  -9   2        5.41        5.68      2.04 o 
   2  -9   2        1.57        2.44      1.88 o 
   3  -9   2       13.50       11.25      2.24 o 
   4  -9   2       58.54       48.42      3.34 o 
   5  -9   2       41.72       43.37      3.44 o 
   6  -9   2        1.11        3.39      2.10 o 
  -4  -8   2        2.08        0.62      2.26 o 
  -3  -8   2        0.08        0.01      1.35 o 
  -2  -8   2       15.99       15.21      1.73 o 
  -1  -8   2        2.45        1.65      1.20 o 
   0  -8   2      798.00      773.59      8.37 o 
   1  -8   2      119.07      133.08      4.33 o 
   2  -8   2      141.05      127.18      4.13 o 
   3  -8   2        0.41        0.61      1.64 o 
   4  -8   2       49.06       46.76      3.14 o 
   5  -8   2       16.54       19.28      2.44 o 
   6  -8   2        0.93        2.19      1.88 o 
  -4  -7   2        2.02        1.62      2.25 o 
  -3  -7   2        0.18        0.87      1.40 o 
  -2  -7   2        0.00        0.63      1.20 o 
  -1  -7   2      139.13      132.58      3.02 o 
   0  -7   2        5.15        6.38      1.03 o 
   1  -7   2      215.63      190.51      4.57 o 
   2  -7   2        1.07        1.21      1.44 o 
   3  -7   2        0.06       -0.86      1.01 o 
   4  -7   2        1.97        1.28      1.19 o 
   5  -7   2        3.15        5.42      1.42 o 
   6  -7   2        6.75        6.10      3.03 o 
   7  -7   2        1.66       -2.64      1.82 o 
  -5  -6   2       25.53       29.35      3.47 o 
  -4  -6   2        0.44        3.72      2.23 o 
  -3  -6   2       11.44        9.99      2.32 o 
  -2  -6   2       49.98       42.52      2.13 o 
  -1  -6   2       24.00       22.51      1.59 o 
   0  -6   2      742.90      744.99      7.53 o 
   1  -6   2       68.15       66.00      2.88 o 
   2  -6   2       38.43       36.97      2.28 o 
   3  -6   2       72.00       74.58      2.98 o 
   4  -6   2       29.52       31.62      1.84 o 
   5  -6   2        5.00        3.94      1.34 o 
   6  -6   2        3.99        2.40      2.46 o 
   7  -6   2        0.81       -0.51      2.18 o 
  -5  -5   2       11.99       12.34      2.82 o 
  -4  -5   2        6.43        6.25      1.38 o 
  -3  -5   2       39.37       42.49      2.16 o 
  -2  -5   2      219.89      236.63      6.36 o 
  -1  -5   2        1.53        2.14      1.69 o 
   0  -5   2        4.89        3.24      1.29 o 
   1  -5   2      243.46      244.42      5.42 o 
   2  -5   2       31.24       35.23      1.99 o 
   3  -5   2       38.74       31.93      2.87 o 
   4  -5   2        4.62        6.06      1.15 o 
   5  -5   2        0.04        0.91      1.16 o 
   6  -5   2        2.27        0.91      1.38 o 
   7  -5   2        0.77        3.11      1.94 o 
  -6  -4   2        6.72        4.20      2.64 o 
  -5  -4   2       74.82       82.07      5.07 o 
  -4  -4   2        4.12        7.35      1.29 o 
  -3  -4   2       18.50       23.30      1.57 o 
  -2  -4   2      166.48      139.25      2.73 o 
  -1  -4   2       40.91       36.90      1.58 o 
   0  -4   2     1943.52     2053.54     16.98 o 
   1  -4   2      519.18      536.89      9.16 o 
   2  -4   2      162.92      167.75      2.51 o 
   3  -4   2       58.11       73.65      1.96 o 
   4  -4   2      127.99      127.66      2.78 o 
   5  -4   2        7.33        6.96      1.91 o 
   6  -4   2       13.79       12.26      2.85 o 
   7  -4   2        0.11        0.42      1.99 o 
  -6  -3   2       21.06       20.45      3.09 o 
  -5  -3   2        0.67        1.19      1.86 o 
  -4  -3   2       47.05       45.19      2.01 o 
  -3  -3   2        1.68        3.81      1.00 o 
  -2  -3   2        2.00        5.99      0.95 o 
  -1  -3   2      886.75      877.84      8.00 o 
   0  -3   2        1.86        2.65      0.44 o 
   1  -3   2     1405.65     1330.78      9.52 o 
   2  -3   2       92.65       80.60      1.68 o 
   3  -3   2      122.06      124.78      2.31 o 
   4  -3   2      356.32      382.40      4.87 o 
   5  -3   2        0.96       -1.65      1.10 o 
   6  -3   2        5.37        4.97      1.98 o 
   7  -3   2        7.63        4.30      6.97 o 
  -6  -2   2        1.57       -0.44      1.96 o 
  -5  -2   2        2.61        2.44      1.62 o 
  -4  -2   2       24.63       22.53      1.54 o 
  -3  -2   2       99.69      103.35      2.24 o 
  -2  -2   2      701.38      713.12      6.86 o 
  -1  -2   2       85.90       85.99      1.70 o 
   0  -2   2       31.91       29.35      1.82 o 
   1  -2   2       72.52       64.39      1.34 o 
   2  -2   2        4.62        3.39      0.64 o 
   3  -2   2      156.35      180.80      2.74 o 
   4  -2   2      123.50      107.87      2.42 o 
   5  -2   2       36.38       33.26      1.85 o 
   6  -2   2       13.28       20.24      2.59 o 
   7  -2   2       21.94       20.83      2.87 o 
  -6  -1   2        7.57        4.37      2.24 o 
  -5  -1   2        0.03       -1.13      1.07 o 
  -4  -1   2       83.26       79.98      2.22 o 
  -3  -1   2       95.51       88.65      4.01 o 
  -2  -1   2       88.83       71.89      1.61 o 
  -1  -1   2     4346.15     4213.80     34.28 o 
   0  -1   2       38.27       43.92      0.68 o 
   1  -1   2     5240.48     4969.31     40.54 o 
   2  -1   2       52.72       57.42      1.51 o 
   3  -1   2       55.19       65.65      1.64 o 
   4  -1   2      417.97      395.92      4.85 o 
   5  -1   2        2.26        2.82      1.04 o 
   6  -1   2       39.60       45.64      5.71 o 
   7  -1   2        4.30        2.50      5.99 o 
  -7   0   2        2.72        9.64      2.54 o 
  -6   0   2        5.69        3.71      1.31 o 
  -5   0   2       21.53       31.17      1.84 o 
  -4   0   2        0.06        0.74      1.01 o 
  -3   0   2       14.88       12.05      0.99 o 
  -2   0   2     1195.30     1148.43      9.85 o 
  -1   0   2     6565.60     6330.88     44.12 o 
   0   0   2     4473.34     4505.68     35.78 o 
   1   0   2      364.09      331.43      2.51 o 
   2   0   2      219.67      238.97      2.18 o 
   3   0   2      153.20      157.01      3.14 o 
   4   0   2      152.08      136.22      2.51 o 
   5   0   2       24.80       25.93      2.59 o 
   6   0   2       25.08       20.62      2.96 o 
   7   0   2        0.00        0.43      2.33 o 
  -7   1   2        0.03       -2.83      1.88 o 
  -6   1   2        3.04        3.02      1.33 o 
  -5   1   2       44.51       45.47      2.08 o 
  -4   1   2       73.60       71.71      2.10 o 
  -3   1   2      492.23      470.52      5.09 o 
  -2   1   2       21.33       16.06      0.89 o 
  -1   1   2    14093.39    13769.66     99.35 o 
   0   1   2       99.98       91.38      1.26 o 
   1   1   2     7230.28     7315.90     49.66 o 
   2   1   2      393.17      375.43      3.08 o 
   3   1   2      259.72      246.33      3.37 o 
   4   1   2        0.01        1.22      0.72 o 
   5   1   2      128.37      116.03      7.68 o 
   6   1   2        0.01       -2.14      1.86 o 
  -7   2   2        3.70        4.16      2.09 o 
  -6   2   2      125.51      120.51      3.13 o 
  -5   2   2      150.23      162.01      3.30 o 
  -4   2   2      126.29      108.21      2.43 o 
  -3   2   2        8.26       13.10      1.04 o 
  -2   2   2       27.27       35.29      1.27 o 
  -1   2   2     2269.79     2118.09     17.03 o 
   0   2   2     1529.41     1544.46     12.63 o 
   1   2   2       15.16       18.58      0.88 o 
   2   2   2      259.15      220.39      2.78 o 
   3   2   2      105.80      119.65      2.06 o 
   4   2   2       49.38       49.92      1.55 o 
   5   2   2        0.23       -1.10      1.82 o 
   6   2   2        0.16        1.46      2.20 o 
  -7   3   2        1.83        0.20      1.45 o 
  -6   3   2       63.14       63.79      2.48 o 
  -5   3   2      105.06      110.89      2.95 o 
  -4   3   2      116.06      118.55      2.56 o 
  -3   3   2        9.87       11.09      1.03 o 
  -2   3   2        9.12       10.49      0.94 o 
  -1   3   2       41.90       43.66      1.36 o 
   0   3   2      156.75      167.94      2.39 o 
   1   3   2       85.70       83.27      1.82 o 
   2   3   2       95.88       89.63      2.15 o 
   3   3   2       62.10       63.07      1.70 o 
   4   3   2       56.46       62.43      5.49 o 
   5   3   2        1.35        0.58      3.03 o 
   6   3   2        3.89        4.34      4.58 o 
  -7   4   2        2.23        1.75      1.49 o 
  -6   4   2       15.60       15.22      1.75 o 
  -5   4   2       15.22       16.69      1.58 o 
  -4   4   2       52.20       49.67      1.96 o 
  -3   4   2        6.08       11.24      1.07 o 
  -2   4   2      718.52      747.55      8.61 o 
  -1   4   2      327.18      330.23      3.88 o 
   0   4   2      401.77      415.17      7.21 o 
   1   4   2       33.09       34.08      1.53 o 
   2   4   2        0.06       -0.43      0.85 o 
   3   4   2       20.61       20.09      1.38 o 
   4   4   2        0.03        2.65      1.90 o 
   5   4   2        2.82        1.46      2.13 o 
  -7   5   2        0.56        4.71      2.34 o 
  -6   5   2        0.78        3.18      1.68 o 
  -5   5   2        0.94        3.04      1.17 o 
  -4   5   2       32.69       32.36      1.82 o 
  -3   5   2       25.53       22.59      1.51 o 
  -2   5   2       91.57      107.65      2.29 o 
  -1   5   2       63.60       65.19      1.79 o 
   0   5   2        1.21        2.91      0.89 o 
   1   5   2      143.77      146.18      2.91 o 
   2   5   2        0.81        5.38      1.18 o 
   3   5   2      162.99      175.36      3.32 o 
   4   5   2        6.18        5.60      2.47 o 
   5   5   2        0.06        0.62      2.23 o 
  -7   6   2        2.55        5.42      2.64 o 
  -6   6   2        4.56        0.55      2.55 o 
  -5   6   2        0.03       -1.63      1.09 o 
  -4   6   2        2.34        3.31      1.19 o 
  -3   6   2       23.49       22.06      1.62 o 
  -2   6   2        0.53       -0.89      0.98 o 
  -1   6   2        3.39        4.29      0.96 o 
   0   6   2       45.27       42.76      1.81 o 
   1   6   2        7.35        8.34      1.31 o 
   2   6   2      101.87       95.29      2.85 o 
   3   6   2      153.60      158.52      5.09 o 
   4   6   2        0.04       -1.27      2.00 o 
   5   6   2        0.02        3.14      3.03 o 
  -6   7   2       14.08       12.78      1.78 o 
  -5   7   2        8.20        6.70      1.56 o 
  -4   7   2       19.35       13.62      1.60 o 
  -3   7   2       48.84       46.79      2.66 o 
  -2   7   2      163.38      157.39      3.02 o 
  -1   7   2        1.28       -0.75      1.15 o 
   0   7   2       59.76       65.17      2.33 o 
   1   7   2       13.92       16.26      2.44 o 
   2   7   2       39.00       48.77      2.37 o 
   3   7   2        5.89        9.63      2.40 o 
   4   7   2        0.43        2.13      2.32 o 
  -6   8   2        0.79        6.61      2.32 o 
  -5   8   2        3.26        8.36      2.25 o 
  -4   8   2       11.06       15.43      2.24 o 
  -3   8   2        3.71        0.71      5.85 o 
  -2   8   2        8.69        8.29      1.93 o 
  -1   8   2        7.53        7.59      1.50 o 
   0   8   2       34.96       42.54      2.16 o 
   1   8   2        5.84        2.02      1.39 o 
   2   8   2        0.75       -0.40      1.33 o 
   3   8   2        2.54        5.19      2.21 o 
  -6   9   2        4.14        2.66      4.09 o 
  -5   9   2       11.10       13.23      2.47 o 
  -4   9   2        3.12        2.74      1.88 o 
  -3   9   2        0.95        5.23      3.38 o 
  -2   9   2       78.70       73.30      3.87 o 
  -1   9   2      142.63      145.86      4.71 o 
   0   9   2       12.32       13.79      2.30 o 
   1   9   2       26.57       31.43      5.05 o 
   2   9   2        3.64        4.87      2.11 o 
   3   9   2        0.29       -1.75      3.03 o 
  -5  10   2        4.25        5.25      2.23 o 
  -4  10   2        4.98        2.83      1.97 o 
  -3  10   2        1.28        3.24      3.03 o 
  -2  10   2        0.61        0.80      1.94 o 
  -1  10   2        4.03        4.56      2.18 o 
   0  10   2       29.39       29.82      3.04 o 
   1  10   2       20.51       17.84      5.71 o 
   2  10   2        0.61        0.28      3.80 o 
  -4  11   2        1.65        7.15      2.33 o 
  -3  11   2        1.06        1.55      3.80 o 
  -2  11   2        2.10        2.71      2.13 o 
  -1  11   2        3.87        4.14      2.28 o 
   0  11   2        9.04       12.19      2.58 o 
   1  11   2        1.24        4.79      3.52 o 
  -2  12   2        3.06        8.14      2.64 o 
   0 -12   3        2.20        1.31      2.61 o 
   1 -12   3        1.08        3.84      2.28 o 
   2 -12   3        0.01        2.55      2.34 o 
   3 -12   3       13.52       11.32      5.21 o 
   4 -12   3        3.58        2.74      2.40 o 
  -1 -11   3        0.05        3.11      2.32 o 
   0 -11   3        0.02        1.76      2.19 o 
   1 -11   3        0.01        1.78      2.08 o 
   2 -11   3        1.77        0.29      2.14 o 
   3 -11   3        4.41        4.47      2.28 o 
   4 -11   3        0.76        1.48      2.14 o 
   5 -11   3        3.40        2.02      2.43 o 
  -2 -10   3        8.13       10.41      2.33 o 
  -1 -10   3        0.53       -2.11      1.82 o 
   0 -10   3       30.02       37.55      3.31 o 
   1 -10   3        0.00        0.42      1.84 o 
   2 -10   3        3.14        2.89      2.09 o 
   3 -10   3        0.44        4.65      2.04 o 
   4 -10   3       27.01       29.49      3.14 o 
   5 -10   3       37.90       37.49      3.38 o 
  -3  -9   3        0.09       -1.29      4.02 o 
  -2  -9   3       14.01       14.93      1.86 o 
  -1  -9   3       13.79       15.40      2.33 o 
   0  -9   3       96.75       92.82      5.99 o 
   1  -9   3       25.71       24.72      2.64 o 
   2  -9   3      108.86      118.66      6.34 o 
   3  -9   3        2.29       -0.82      3.73 o 
   4  -9   3       60.55       58.92      7.82 o 
   5  -9   3        7.85        9.25      2.18 o 
   6  -9   3        0.26        0.08      1.88 o 
  -4  -8   3        2.76        0.76      2.19 o 
  -3  -8   3        0.64        2.47      1.55 o 
  -2  -8   3       51.03       43.60      2.61 o 
  -1  -8   3       97.26       88.01      2.73 o 
   0  -8   3        0.88        0.49      1.08 o 
   1  -8   3       79.71       73.95      3.57 o 
   2  -8   3       91.87       82.46      3.87 o 
   3  -8   3       16.75       12.57      2.14 o 
   4  -8   3       63.81       72.52      4.23 o 
   5  -8   3       12.68        7.91      2.09 o 
   6  -8   3        2.25        1.06      1.88 o 
  -4  -7   3        0.25        1.02      2.10 o 
  -3  -7   3        0.33       -0.18      1.32 o 
  -2  -7   3       56.29       70.49      2.57 o 
  -1  -7   3        8.31        5.75      1.29 o 
   0  -7   3      108.81       98.88      2.32 o 
   1  -7   3        2.88        3.89      1.64 o 
   2  -7   3        7.32        8.72      1.90 o 
   3  -7   3       35.89       32.51      1.57 o 
   4  -7   3       55.87       47.33      2.07 o 
   5  -7   3        4.36        3.12      1.40 o 
   6  -7   3       32.17       32.78      2.91 o 
  -5  -6   3       33.17       36.96      5.21 o 
  -4  -6   3       90.90       93.71      3.07 o 
  -3  -6   3       24.48       21.54      1.75 o 
  -2  -6   3        0.10       -1.67      1.12 o 
  -1  -6   3      145.56      164.68      3.05 o 
   0  -6   3        8.79       11.00      1.30 o 
   1  -6   3       11.52       14.09      1.69 o 
   2  -6   3       89.12       83.40      2.93 o 
   3  -6   3        0.65       -1.79      1.24 o 
   4  -6   3        0.52        0.40      1.06 o 
   5  -6   3       80.97       78.87      2.62 o 
   6  -6   3        7.45        5.73      1.91 o 
   7  -6   3        2.05        1.50      1.90 o 
  -5  -5   3       48.68       42.25      3.73 o 
  -4  -5   3       81.07       83.12      2.83 o 
  -3  -5   3        0.09        0.89      1.22 o 
  -2  -5   3       12.81       17.02      1.45 o 
  -1  -5   3      461.71      473.59      5.45 o 
   0  -5   3       54.36       81.33      1.76 o 
   1  -5   3      305.85      317.11      5.22 o 
   2  -5   3       69.29       69.13      2.53 o 
   3  -5   3       93.39       77.44      2.07 o 
   4  -5   3       97.68       79.57      2.36 o 
   5  -5   3       15.23       15.89      1.70 o 
   6  -5   3        9.32        8.68      1.57 o 
   7  -5   3        0.10        0.62      1.94 o 
  -6  -4   3        4.81        3.23      3.80 o 
  -5  -4   3        2.94        1.90      2.25 o 
  -4  -4   3       47.62       47.13      2.25 o 
  -3  -4   3        6.08        2.30      1.05 o 
  -2  -4   3      154.37      173.34      3.09 o 
  -1  -4   3      549.55      531.96      9.70 o 
   0  -4   3     1281.73     1360.31     11.71 o 
   1  -4   3     1589.84     1650.41     17.18 o 
   2  -4   3        1.06        4.70      0.76 o 
   3  -4   3      579.05      595.48      6.38 o 
   4  -4   3       65.68       58.35      2.70 o 
   5  -4   3       68.55       61.78      2.64 o 
   6  -4   3       17.02       22.56      1.93 o 
   7  -4   3        0.18       -0.66      2.00 o 
  -6  -3   3        0.05       -2.79      2.14 o 
  -5  -3   3       18.16       20.70      1.80 o 
  -4  -3   3        1.55        0.79      1.12 o 
  -3  -3   3        3.25        5.65      1.04 o 
  -2  -3   3      347.71      379.88      4.49 o 
  -1  -3   3      140.86      134.56      2.27 o 
   0  -3   3     1829.68     1884.59     13.34 o 
   1  -3   3     1159.28     1143.02      8.36 o 
   2  -3   3     1520.12     1491.77     12.75 o 
   3  -3   3        0.01        0.16      0.76 o 
   4  -3   3        3.10        5.68      1.10 o 
   5  -3   3        5.61        6.03      1.32 o 
   6  -3   3       57.87       58.14      3.59 o 
   7  -3   3        9.52        4.97      2.28 o 
  -6  -2   3        0.03        0.35      2.09 o 
  -5  -2   3        1.50        2.07      1.15 o 
  -4  -2   3       58.27       57.97      2.10 o 
  -3  -2   3      240.20      259.07      3.66 o 
  -2  -2   3      337.39      342.04      4.02 o 
  -1  -2   3       40.10       30.87      1.24 o 
   0  -2   3        1.38        0.36      1.14 o 
   1  -2   3      120.82      114.78      1.79 o 
   2  -2   3       54.09       49.21      2.32 o 
   3  -2   3       73.15       77.92      2.00 o 
   4  -2   3      198.82      208.83      4.68 o 
   5  -2   3       23.47       33.13      1.86 o 
   6  -2   3        0.02       -0.40      1.78 o 
   7  -2   3       15.24        9.87      2.64 o 
  -7  -1   3        0.02       -2.96      2.82 o 
  -6  -1   3        0.14       -0.36      1.98 o 
  -5  -1   3        1.80       -0.22      1.18 o 
  -4  -1   3        2.02        5.40      1.32 o 
  -3  -1   3      374.60      405.33      6.67 o 
  -2  -1   3     1134.76     1243.75     11.21 o 
  -1  -1   3      150.13      126.22      1.50 o 
   0  -1   3       44.65       55.20      1.02 o 
   1  -1   3      531.62      479.23      5.37 o 
   2  -1   3      177.78      208.29      2.58 o 
   3  -1   3       52.10       58.48      1.51 o 
   4  -1   3      151.23      153.55      2.73 o 
   5  -1   3       25.94       21.86      2.43 o 
   6  -1   3        7.87       10.71      3.10 o 
   7  -1   3        3.50        2.17      2.37 o 
  -7   0   3        0.36       -2.96      2.82 o 
  -6   0   3       26.14       27.54      3.30 o 
  -5   0   3        1.15       -0.39      1.08 o 
  -4   0   3       35.86       32.97      1.65 o 
  -3   0   3      139.96      146.09      2.51 o 
  -2   0   3      374.17      406.48      6.83 o 
  -1   0   3     3103.73     3067.06     21.22 o 
   0   0   3      171.45      175.64      2.23 o 
   1   0   3     5780.04     5800.03     39.42 o 
   2   0   3       67.58       69.18      0.91 o 
   3   0   3        0.45        2.69      0.60 o 
   4   0   3        0.12        0.04      0.71 o 
   5   0   3      120.05      147.11      5.28 o 
   6   0   3        8.35        6.33      2.27 o 
  -7   1   3        0.56        4.09      3.38 o 
  -6   1   3        2.75        2.73      1.32 o 
  -5   1   3       16.72       15.36      1.51 o 
  -4   1   3        7.03       14.49      1.62 o 
  -3   1   3       79.74       73.35      1.78 o 
  -2   1   3      189.34      212.06      2.65 o 
  -1   1   3      256.72      253.30      3.82 o 
   0   1   3       13.69       16.38      1.30 o 
   1   1   3      675.57      686.01      4.99 o 
   2   1   3      267.12      296.03      4.93 o 
   3   1   3        0.13        1.10      1.18 o 
   4   1   3       11.58       14.15      0.95 o 
   5   1   3        4.17       10.39      2.14 o 
   6   1   3        0.07       -2.84      1.90 o 
  -7   2   3        0.15        0.56      3.10 o 
  -6   2   3        6.88       13.40      1.82 o 
  -5   2   3       45.11       35.73      1.94 o 
  -4   2   3        1.74        3.01      0.95 o 
  -3   2   3        1.48        0.48      0.74 o 
  -2   2   3      849.80      873.63      7.92 o 
  -1   2   3      116.04      109.97      1.88 o 
   0   2   3      934.37      920.95      8.02 o 
   1   2   3      121.87      128.40      1.96 o 
   2   2   3       35.18       36.45      0.78 o 
   3   2   3      279.79      271.34      5.56 o 
   4   2   3       57.59       51.00      3.23 o 
   5   2   3       90.60       93.52      4.33 o 
   6   2   3        1.95        1.97      2.11 o 
  -7   3   3       22.67       25.41      2.63 o 
  -6   3   3       51.37       45.54      2.33 o 
  -5   3   3      107.89      104.71      2.74 o 
  -4   3   3      133.74      112.92      2.52 o 
  -3   3   3      104.56      112.61      2.29 o 
  -2   3   3       58.27       55.96      1.93 o 
  -1   3   3      880.99      923.65      8.33 o 
   0   3   3     2041.00     2075.72     17.13 o 
   1   3   3       76.35       92.32      2.20 o 
   2   3   3      137.75      135.15      2.30 o 
   3   3   3        1.69        3.48      0.94 o 
   4   3   3        2.85        2.44      2.00 o 
   5   3   3        0.01       -1.13      2.39 o 
   6   3   3        1.01        0.03      2.40 o 
  -7   4   3        0.03        3.88      3.38 o 
  -6   4   3        8.48        9.00      1.50 o 
  -5   4   3        3.40        3.69      1.25 o 
  -4   4   3       41.29       30.85      1.76 o 
  -3   4   3       12.23       13.37      1.21 o 
  -2   4   3      306.18      310.52      3.93 o 
  -1   4   3      594.49      643.50      6.44 o 
   0   4   3     1766.46     1940.09     16.44 o 
   1   4   3        8.61        7.55      1.11 o 
   2   4   3       21.56       18.26      1.28 o 
   3   4   3        0.11        0.45      0.82 o 
   4   4   3        0.02        0.15      1.77 o 
   5   4   3        7.85        8.31      2.68 o 
  -7   5   3        0.19        1.80      4.58 o 
  -6   5   3        2.83        3.55      1.97 o 
  -5   5   3       17.11       15.98      1.60 o 
  -4   5   3        5.13        4.42      1.15 o 
  -3   5   3        1.62        0.44      0.95 o 
  -2   5   3        7.46        8.18      1.16 o 
  -1   5   3        6.11        2.69      0.96 o 
   0   5   3        4.24        1.14      0.93 o 
   1   5   3       51.38       55.76      2.06 o 
   2   5   3       47.11       47.89      2.09 o 
   3   5   3       32.25       34.56      5.21 o 
   4   5   3        2.95        4.38      2.18 o 
   5   5   3        0.74       -3.13      2.08 o 
  -7   6   3        9.56       12.03      2.32 o 
  -6   6   3        2.91        2.79      1.44 o 
  -5   6   3        1.23        0.84      1.19 o 
  -4   6   3       75.10       75.39      2.51 o 
  -3   6   3       17.68       20.25      1.62 o 
  -2   6   3        1.21        1.06      0.99 o 
  -1   6   3       48.29       47.78      1.95 o 
   0   6   3       67.62       70.03      2.18 o 
   1   6   3       71.96       71.22      2.43 o 
   2   6   3       28.28       22.52      1.72 o 
   3   6   3        4.79        2.89      2.00 o 
   4   6   3        0.95       -0.95      2.08 o 
  -6   7   3        1.50        1.44      1.42 o 
  -5   7   3        6.37        8.46      1.66 o 
  -4   7   3        1.61       -0.59      1.20 o 
  -3   7   3        1.63        1.33      1.21 o 
  -2   7   3       78.69       73.49      2.91 o 
  -1   7   3       53.52       50.95      2.09 o 
   0   7   3       41.30       35.24      1.95 o 
   1   7   3        0.00       -0.44      1.14 o 
   2   7   3        2.05       -0.03      1.23 o 
   3   7   3        1.10        0.27      2.25 o 
   4   7   3        1.35       -0.39      4.02 o 
  -6   8   3        8.25       12.42      2.33 o 
  -5   8   3       16.23       20.22      2.57 o 
  -4   8   3       31.43       32.52      2.79 o 
  -3   8   3       66.63       73.38      3.58 o 
  -2   8   3       43.16       36.62      1.98 o 
  -1   8   3       52.46       47.46      2.12 o 
   0   8   3       26.47       30.09      1.93 o 
   1   8   3        4.16        0.80      1.42 o 
   2   8   3        4.29        5.23      2.03 o 
   3   8   3        3.71        5.29      2.29 o 
  -6   9   3       12.73        8.35      2.29 o 
  -5   9   3        4.44        7.30      2.13 o 
  -4   9   3        2.30       -0.28      2.61 o 
  -3   9   3        6.45        5.65      2.03 o 
  -2   9   3        4.27        2.98      3.10 o 
  -1   9   3        7.42        7.98      2.18 o 
   0   9   3       12.81       11.93      2.39 o 
   1   9   3        5.68        5.99      1.66 o 
   2   9   3        1.94        2.02      1.95 o 
  -5  10   3        8.21       11.47      2.82 o 
  -4  10   3       17.38       17.45      2.82 o 
  -3  10   3        0.12       -2.53      1.72 o 
  -2  10   3        1.27        1.29      2.61 o 
  -1  10   3       38.96       45.00      3.87 o 
   0  10   3       81.14       90.73      7.68 o 
   1  10   3        1.19        0.04      2.23 o 
   2  10   3        1.62        4.51      4.37 o 
  -4  11   3        0.30        0.46      2.75 o 
  -3  11   3        0.15       -2.83      1.88 o 
  -2  11   3        6.04        4.82      2.33 o 
  -1  11   3       29.32       30.37      3.21 o 
   0  11   3        0.00       -1.65      2.03 o 
   0 -12   4        0.40        3.38      2.34 o 
   1 -12   4       10.97       11.55      3.66 o 
   2 -12   4        0.21       -2.99      1.99 o 
   3 -12   4        0.11       -2.94      1.96 o 
   4 -12   4        3.34        7.56      2.74 o 
  -1 -11   4        3.67        4.78      2.33 o 
   0 -11   4        0.00        2.93      2.24 o 
   1 -11   4        0.85        3.00      2.16 o 
   2 -11   4        0.38       -1.77      1.90 o 
   3 -11   4        1.55        3.10      2.82 o 
   4 -11   4       12.51       10.56      2.74 o 
   5 -11   4        0.12        1.56      6.90 o 
  -2 -10   4        0.85        3.31      2.10 o 
  -1 -10   4       40.84       44.79      3.45 o 
   0 -10   4       16.21       18.65      2.54 o 
   1 -10   4        3.71       -0.69      1.88 o 
   2 -10   4        1.50        3.22      1.88 o 
   3 -10   4        2.34        2.30      1.94 o 
   4 -10   4       41.24       52.71      3.78 o 
   5 -10   4        1.89        5.66      2.75 o 
  -3  -9   4        1.09        3.12      1.80 o 
  -2  -9   4       18.83       24.24      2.07 o 
  -1  -9   4        2.01        3.94      2.89 o 
   0  -9   4        9.87       11.53      2.23 o 
   1  -9   4       42.44       42.35      3.14 o 
   2  -9   4      146.69      149.06      4.83 o 
   3  -9   4       39.28       37.19      2.99 o 
   4  -9   4      101.54       96.64      4.23 o 
   5  -9   4        8.84        3.70      4.09 o 
   6  -9   4        0.63        1.58      2.00 o 
  -4  -8   4        2.47        1.71      2.23 o 
  -3  -8   4        4.83        5.86      1.62 o 
  -2  -8   4        3.42        4.10      1.40 o 
  -1  -8   4      107.69      116.45      4.50 o 
   0  -8   4        8.22        2.74      4.37 o 
   1  -8   4        1.06        1.00      1.68 o 
   2  -8   4        6.66        4.95      2.11 o 
   3  -8   4       57.10       53.45      3.24 o 
   4  -8   4       11.64       11.33      2.14 o 
   5  -8   4       16.83       17.97      2.48 o 
   6  -8   4        1.22       -0.11      1.93 o 
  -4  -7   4       34.82       34.50      3.31 o 
  -3  -7   4       16.37       15.17      2.18 o 
  -2  -7   4       70.57       74.76      2.72 o 
  -1  -7   4      254.39      234.15      4.01 o 
   0  -7   4       24.30       22.43      2.23 o 
   1  -7   4      415.57      382.50      7.68 o 
   2  -7   4       13.79       14.46      1.89 o 
   3  -7   4        0.25       -0.31      0.92 o 
   4  -7   4       28.79       32.21      1.83 o 
   5  -7   4      175.70      168.09      3.68 o 
   6  -7   4        0.13        3.54      1.93 o 
  -5  -6   4        0.02        0.19      2.30 o 
  -4  -6   4        7.27       11.60      2.30 o 
  -3  -6   4       42.69       41.43      2.26 o 
  -2  -6   4       36.78       39.85      2.32 o 
  -1  -6   4      172.55      164.73      3.11 o 
   0  -6   4       39.11       34.95      2.28 o 
   1  -6   4       16.85       11.63      1.97 o 
   2  -6   4       22.04       22.33      1.99 o 
   3  -6   4       95.42       95.73      2.18 o 
   4  -6   4       16.73       14.79      1.42 o 
   5  -6   4       23.03       25.24      1.93 o 
   6  -6   4        0.10       -0.72      1.37 o 
   7  -6   4        0.04        1.06      2.11 o 
  -5  -5   4        1.52        2.84      2.47 o 
  -4  -5   4       19.66       26.51      2.29 o 
  -3  -5   4       12.69        6.63      2.33 o 
  -2  -5   4      101.34       82.78      2.41 o 
  -1  -5   4      469.60      476.11      5.48 o 
   0  -5   4       63.21       60.39      1.68 o 
   1  -5   4      189.43      200.49      3.98 o 
   2  -5   4      269.14      267.01      3.33 o 
   3  -5   4        8.33        9.89      1.45 o 
   4  -5   4        0.08        0.32      1.01 o 
   5  -5   4      120.94      110.89      3.04 o 
   6  -5   4        1.54       -0.83      1.50 o 
   7  -5   4        1.18        1.89      2.25 o 
  -6  -4   4       14.45       13.01      5.00 o 
  -5  -4   4        2.30        1.57      1.41 o 
  -4  -4   4       27.42       25.74      1.86 o 
  -3  -4   4       55.52       54.42      2.23 o 
  -2  -4   4        4.31        6.63      1.09 o 
  -1  -4   4        3.87        3.76      0.91 o 
   0  -4   4      850.04      819.89      7.62 o 
   1  -4   4      659.85      653.63      5.17 o 
   2  -4   4        7.18        8.18      0.83 o 
   3  -4   4        3.14        0.86      0.83 o 
   4  -4   4        7.52        8.08      1.20 o 
   5  -4   4        0.00       -0.67      1.16 o 
   6  -4   4        9.95       10.66      2.18 o 
   7  -4   4       13.69       16.37      2.73 o 
  -6  -3   4       15.86       19.75      3.87 o 
  -5  -3   4        2.78        3.33      1.94 o 
  -4  -3   4      103.21      102.96      2.76 o 
  -3  -3   4        0.02        0.27      0.95 o 
  -2  -3   4       17.28       17.04      1.83 o 
  -1  -3   4       22.78       17.25      1.10 o 
   0  -3   4     3081.84     3209.09     25.81 o 
   1  -3   4        4.62        5.02      0.73 o 
   2  -3   4       44.69       42.07      1.48 o 
   3  -3   4      356.51      367.22      4.48 o 
   4  -3   4       24.12       21.57      1.51 o 
   5  -3   4       62.97       58.91      2.36 o 
   6  -3   4        2.25        0.61      1.88 o 
   7  -3   4       22.16       24.25      3.09 o 
  -6  -2   4        4.54        2.07      2.04 o 
  -5  -2   4       49.07       50.16      2.33 o 
  -4  -2   4        6.63        9.53      1.32 o 
  -3  -2   4      119.60      136.28      2.64 o 
  -2  -2   4      436.80      462.60      4.97 o 
  -1  -2   4       94.32      115.56      1.97 o 
   0  -2   4      800.60      841.20      7.34 o 
   1  -2   4      830.40      866.59      7.62 o 
   2  -2   4     1465.71     1483.69     12.65 o 
   3  -2   4     1074.13     1182.72     10.75 o 
   4  -2   4       34.22       34.16      1.65 o 
   5  -2   4       13.69       13.14      1.43 o 
   6  -2   4       32.94       39.24      3.28 o 
   7  -2   4        0.36       -1.72      2.10 o 
  -6  -1   4        6.15        9.33      2.57 o 
  -5  -1   4       21.04       16.88      1.60 o 
  -4  -1   4        9.18       11.70      1.34 o 
  -3  -1   4        0.41        0.40      0.79 o 
  -2  -1   4      705.48      690.83      6.55 o 
  -1  -1   4       84.48       77.56      1.30 o 
   0  -1   4     1232.04     1231.38     10.16 o 
   1  -1   4      683.50      740.83      6.56 o 
   2  -1   4        7.82        7.34      0.76 o 
   3  -1   4      139.77      159.51      2.51 o 
   4  -1   4       32.49       39.58      1.65 o 
   5  -1   4        2.71       -0.68      1.56 o 
   6  -1   4       42.63       41.47      4.72 o 
   7  -1   4        2.29       -0.36      2.27 o 
  -7   0   4        0.21        0.70      2.82 o 
  -6   0   4        2.75        1.92      1.87 o 
  -5   0   4       14.37       17.09      1.58 o 
  -4   0   4        3.03        4.09      1.01 o 
  -3   0   4      273.51      298.53      3.82 o 
  -2   0   4       11.24        9.84      0.90 o 
  -1   0   4      168.68      171.31      3.80 o 
   0   0   4      924.54      958.44      8.08 o 
   1   0   4       70.77       70.58      1.00 o 
   2   0   4      252.00      261.79      4.53 o 
   3   0   4       75.42       69.69      2.79 o 
   4   0   4       99.18       83.06      1.78 o 
   5   0   4        4.36        8.76      2.13 o 
   6   0   4       10.71       13.31      2.57 o 
  -7   1   4        5.83        1.97      3.38 o 
  -6   1   4        0.38       -1.61      1.18 o 
  -5   1   4        0.14       -0.67      1.24 o 
  -4   1   4      113.25      130.46      2.67 o 
  -3   1   4       12.23       14.41      1.05 o 
  -2   1   4     1261.51     1340.31     11.45 o 
  -1   1   4      138.39      122.96      1.72 o 
   0   1   4      616.86      598.21      5.48 o 
   1   1   4     3219.98     3237.49     21.81 o 
   2   1   4      177.56      165.81      5.07 o 
   3   1   4      218.56      216.66      4.73 o 
   4   1   4        3.50        2.54      1.66 o 
   5   1   4       94.16       89.87      4.13 o 
   6   1   4        0.04        2.70      2.39 o 
  -7   2   4       41.28       41.41      5.14 o 
  -6   2   4       40.91       47.53      2.32 o 
  -5   2   4       26.82       36.16      1.98 o 
  -4   2   4       24.61       27.58      1.53 o 
  -3   2   4      185.21      216.99      3.15 o 
  -2   2   4      298.59      309.91      4.69 o 
  -1   2   4        6.48       13.38      1.20 o 
   0   2   4     2124.60     2218.50     18.07 o 
   1   2   4     1538.48     1555.21     13.13 o 
   2   2   4      849.44      831.87     10.81 o 
   3   2   4       67.84       59.39      2.89 o 
   4   2   4      171.09      151.07      8.52 o 
   5   2   4       34.70       42.26      4.44 o 
   6   2   4        0.70       -2.41      3.03 o 
  -7   3   4        3.80        4.26      4.02 o 
  -6   3   4       41.51       41.62      2.41 o 
  -5   3   4        2.98        4.77      1.27 o 
  -4   3   4       10.28       12.75      1.31 o 
  -3   3   4       37.04       34.90      1.52 o 
  -2   3   4        3.37        2.44      0.82 o 
  -1   3   4      476.45      474.28      4.98 o 
   0   3   4      879.37      891.33      8.17 o 
   1   3   4      890.63      955.03     11.19 o 
   2   3   4        0.91        1.54      1.10 o 
   3   3   4       11.71        9.71      1.90 o 
   4   3   4        4.30        2.22      1.85 o 
   5   3   4        3.13       -0.68      1.96 o 
   6   3   4        0.01       -3.01      2.15 o 
  -7   4   4        6.37        9.13      2.15 o 
  -6   4   4        9.93        9.99      1.57 o 
  -5   4   4      112.28      116.19      2.99 o 
  -4   4   4      128.83      112.03      2.65 o 
  -3   4   4       38.16       39.22      1.71 o 
  -2   4   4      620.66      610.99      6.44 o 
  -1   4   4      123.59      122.74      2.36 o 
   0   4   4      377.32      385.83      4.59 o 
   1   4   4       10.61       12.16      1.14 o 
   2   4   4       27.69       32.02      1.69 o 
   3   4   4      131.73      127.27      4.33 o 
   4   4   4       26.61       22.96      3.94 o 
   5   4   4        0.73        1.46      2.32 o 
  -7   5   4        0.16       -0.55      1.83 o 
  -6   5   4        5.10        7.40      1.49 o 
  -5   5   4       65.39       57.71      2.37 o 
  -4   5   4       21.13       22.23      1.65 o 
  -3   5   4      126.90      120.43      2.76 o 
  -2   5   4        0.99       -0.58      0.92 o 
  -1   5   4      162.17      165.97      3.09 o 
   0   5   4      146.73      129.78      2.69 o 
   1   5   4       14.91       15.06      1.52 o 
   2   5   4       57.80       55.79      2.18 o 
   3   5   4        2.96        3.81      2.18 o 
   4   5   4        0.18        0.44      2.08 o 
   5   5   4        1.78        2.16      4.23 o 
  -7   6   4        0.49        2.46      2.03 o 
  -6   6   4       17.99       17.08      2.32 o 
  -5   6   4       86.76       90.36      3.13 o 
  -4   6   4       12.49       10.58      1.49 o 
  -3   6   4       37.87       38.53      2.11 o 
  -2   6   4        2.04        2.17      1.12 o 
  -1   6   4       52.05       53.95      2.32 o 
   0   6   4       22.87       22.42      1.60 o 
   1   6   4       33.97       29.39      2.84 o 
   2   6   4      325.28      328.54      4.93 o 
   3   6   4       19.79       14.20      3.31 o 
   4   6   4        0.09       -1.99      2.13 o 
  -6   7   4        0.07       -1.99      1.33 o 
  -5   7   4       23.79       28.82      2.13 o 
  -4   7   4        0.09        0.89      1.24 o 
  -3   7   4       27.35       32.22      2.00 o 
  -2   7   4       20.88       18.84      1.67 o 
  -1   7   4       10.46       12.59      1.54 o 
   0   7   4       24.21       29.53      2.57 o 
   1   7   4       13.90       15.04      1.59 o 
   2   7   4       51.65       40.58      2.21 o 
   3   7   4        1.66        0.50      2.03 o 
   4   7   4        0.36        0.76      2.50 o 
  -6   8   4        3.35        6.48      1.94 o 
  -5   8   4        6.49        7.78      2.39 o 
  -4   8   4        5.68        4.34      4.09 o 
  -3   8   4       97.23       96.12      3.02 o 
  -2   8   4        2.01        2.36      1.21 o 
  -1   8   4        0.18        2.25      1.14 o 
   0   8   4        0.09       -0.55      1.13 o 
   1   8   4        3.15        3.20      1.41 o 
   2   8   4       23.55       25.83      2.88 o 
   3   8   4        0.07       -0.57      1.94 o 
  -5   9   4       12.70       13.89      4.16 o 
  -4   9   4        0.79        2.88      2.25 o 
  -3   9   4        3.96        4.69      1.94 o 
  -2   9   4        8.67        6.84      2.14 o 
  -1   9   4       18.89       19.18      2.48 o 
   0   9   4        7.22        8.58      2.30 o 
   1   9   4        8.97       10.69      3.15 o 
   2   9   4        0.82        0.12      1.92 o 
  -5  10   4        5.04        4.87      2.20 o 
  -4  10   4        1.73        4.23      2.03 o 
  -3  10   4        0.10        0.93      1.93 o 
  -2  10   4        0.40        3.62      3.59 o 
  -1  10   4        0.16        4.38      3.03 o 
   0  10   4       45.49       39.62      4.44 o 
   1  10   4       11.58       18.31      4.51 o 
  -4  11   4        3.62        3.37      2.20 o 
  -3  11   4        0.43        2.42      2.16 o 
  -2  11   4        2.95       -1.78      4.09 o 
  -1  11   4       16.14       23.73      3.11 o 
   0  11   4       19.69       19.74      3.01 o 
   0 -12   5       18.45       16.54      3.87 o 
   1 -12   5        1.68        1.20      2.19 o 
   2 -12   5        0.03       -1.90      2.06 o 
   3 -12   5        7.07        4.73      2.27 o 
   4 -12   5        0.72        1.95      2.53 o 
  -1 -11   5        0.32        0.56      1.98 o 
   0 -11   5       17.48       17.45      2.89 o 
   1 -11   5       15.10       10.69      8.52 o 
   2 -11   5        0.56       -0.54      4.72 o 
   3 -11   5        0.14       -0.65      2.03 o 
   4 -11   5        6.81        7.47      2.68 o 
   5 -11   5        1.94        1.35      2.23 o 
  -2 -10   5        6.09        5.64      3.17 o 
  -1 -10   5        2.64        3.00      2.06 o 
   0 -10   5       13.68       15.78      2.53 o 
   1 -10   5        0.00       -0.90      1.74 o 
   2 -10   5        8.09        9.31      2.19 o 
   3 -10   5        0.28       -3.33      2.68 o 
   4 -10   5       60.49       58.70      3.77 o 
   5 -10   5        0.02        2.33      2.39 o 
  -3  -9   5        6.88        5.41      1.65 o 
  -2  -9   5        0.89        0.10      1.86 o 
  -1  -9   5       39.95       34.45      2.98 o 
   0  -9   5       51.90       54.11      3.80 o 
   1  -9   5       63.61       64.90      3.44 o 
   2  -9   5        7.55        9.51      2.04 o 
   3  -9   5       56.33       48.03      3.34 o 
   4  -9   5       11.99       10.86      2.89 o 
   5  -9   5        3.26        3.57      2.06 o 
   6  -9   5        0.02       -1.35      1.97 o 
  -4  -8   5        2.43        1.65      3.73 o 
  -3  -8   5        0.16       -1.34      1.48 o 
  -2  -8   5        9.18        7.17      1.51 o 
  -1  -8   5      491.67      480.86      6.27 o 
   0  -8   5       31.31       30.63      1.75 o 
   1  -8   5        8.68       10.09      1.99 o 
   2  -8   5       41.17       44.57      3.04 o 
   3  -8   5      127.89      121.37      5.07 o 
   4  -8   5       67.72       64.05      7.26 o 
   5  -8   5       35.83       37.48      3.04 o 
   6  -8   5        0.92       -0.37      2.25 o 
  -4  -7   5        0.23        0.75      1.45 o 
  -3  -7   5       24.79       29.68      2.13 o 
  -2  -7   5        2.61        2.08      1.33 o 
  -1  -7   5       72.84       64.09      2.46 o 
   0  -7   5       65.22       61.55      1.99 o 
   1  -7   5       23.75       20.81      2.18 o 
   2  -7   5      113.86      121.30      5.92 o 
   3  -7   5        4.36        3.41      1.49 o 
   4  -7   5       63.35       63.99      2.31 o 
   5  -7   5       10.68       12.92      1.64 o 
   6  -7   5        5.98        5.33      1.94 o 
  -5  -6   5        5.94        3.62      2.38 o 
  -4  -6   5        9.28        7.74      1.62 o 
  -3  -6   5       10.28       14.39      1.65 o 
  -2  -6   5       10.01        5.01      1.31 o 
  -1  -6   5        7.28        7.25      1.17 o 
   0  -6   5      167.03      157.09      2.78 o 
   1  -6   5       36.23       43.01      2.96 o 
   2  -6   5       77.01       72.73      2.88 o 
   3  -6   5       40.35       46.42      1.67 o 
   4  -6   5        5.85        9.34      1.30 o 
   5  -6   5      233.50      206.81      4.06 o 
   6  -6   5        7.00        5.12      1.53 o 
   7  -6   5        4.52        0.70      3.03 o 
  -5  -5   5       10.41        8.31      2.53 o 
  -4  -5   5       18.84       17.50      1.79 o 
  -3  -5   5       60.63       81.54      2.70 o 
  -2  -5   5      141.45      120.14      2.81 o 
  -1  -5   5        9.53        8.11      1.07 o 
   0  -5   5     1353.96     1429.44     12.66 o 
   1  -5   5       61.83       73.21      2.69 o 
   2  -5   5      271.60      253.09      3.33 o 
   3  -5   5        5.34        3.84      0.94 o 
   4  -5   5      126.43      109.97      2.74 o 
   5  -5   5        4.97        3.90      1.58 o 
   6  -5   5        1.71        3.95      1.48 o 
   7  -5   5        6.86        4.77      3.45 o 
  -6  -4   5        0.72        1.16      3.38 o 
  -5  -4   5        0.00       -1.76      1.48 o 
  -4  -4   5       21.23       24.00      1.86 o 
  -3  -4   5       85.70       83.62      2.55 o 
  -2  -4   5        1.72        2.27      0.92 o 
  -1  -4   5      893.17      997.62      9.32 o 
   0  -4   5     4591.32     4905.62     39.88 o 
   1  -4   5      221.52      258.43      3.13 o 
   2  -4   5      231.82      240.35      3.24 o 
   3  -4   5        0.04       -0.97      0.77 o 
   4  -4   5        0.06        0.75      1.02 o 
   5  -4   5       85.62       82.76      2.64 o 
   6  -4   5        3.13        4.54      1.93 o 
   7  -4   5       17.74       25.83      3.11 o 
  -6  -3   5        0.28       -2.29      2.08 o 
  -5  -3   5       59.65       60.53      2.55 o 
  -4  -3   5        0.62        1.40      1.12 o 
  -3  -3   5       16.59       16.11      1.39 o 
  -2  -3   5        0.83       -0.26      0.81 o 
  -1  -3   5      787.60      822.06      7.74 o 
   0  -3   5     1129.29     1092.82      9.59 o 
   1  -3   5      765.39      772.78      7.11 o 
   2  -3   5       21.58       26.05      1.25 o 
   3  -3   5       44.93       40.50      1.68 o 
   4  -3   5      218.46      214.16      3.54 o 
   5  -3   5        3.76        4.96      1.30 o 
   6  -3   5        1.72        1.09      1.72 o 
   7  -3   5        5.28        7.44      2.38 o 
  -6  -2   5        7.22        6.86      2.24 o 
  -5  -2   5        0.75        0.76      1.23 o 
  -4  -2   5       16.98       14.95      1.45 o 
  -3  -2   5        2.09        4.24      0.99 o 
  -2  -2   5      213.77      231.02      3.18 o 
  -1  -2   5       19.96       16.65      1.01 o 
   0  -2   5      459.71      484.92      4.77 o 
   1  -2   5     1836.96     1816.01     14.99 o 
   2  -2   5       39.29       35.91      1.53 o 
   3  -2   5      786.82      751.88      7.48 o 
   4  -2   5        1.59        1.44      0.99 o 
   5  -2   5       11.79       14.38      2.23 o 
   6  -2   5       10.58        9.39      2.23 o 
   7  -2   5       40.86       46.85      6.62 o 
  -6  -1   5        0.00       -2.29      1.65 o 
  -5  -1   5      114.58      109.20      3.36 o 
  -4  -1   5        2.16        1.29      1.01 o 
  -3  -1   5       23.57       19.63      1.25 o 
  -2  -1   5      216.42      255.10      2.84 o 
  -1  -1   5      179.22      187.75      1.93 o 
   0  -1   5       13.37       13.30      0.86 o 
   1  -1   5     1272.75     1325.46     11.17 o 
   2  -1   5     2432.65     2531.14     20.63 o 
   3  -1   5        8.01       14.79      1.00 o 
   4  -1   5        0.25       -0.36      0.80 o 
   5  -1   5       29.08       22.80      3.87 o 
   6  -1   5        4.67        4.42      2.06 o 
  -7   0   5        0.13       -3.10      2.96 o 
  -6   0   5        0.45        2.35      2.39 o 
  -5   0   5      115.42      116.87      3.63 o 
  -4   0   5       30.47       29.63      1.58 o 
  -3   0   5      628.03      756.80      7.42 o 
  -2   0   5      971.73     1017.08      7.67 o 
  -1   0   5     3745.76     3873.68     37.12 o 
   0   0   5     6944.79     6977.89     68.38 o 
   1   0   5      864.89      821.48      6.05 o 
   2   0   5      173.92      199.78      3.93 o 
   3   0   5       13.21       14.79      1.74 o 
   4   0   5        7.66        8.09      1.78 o 
   5   0   5       15.33       14.70      2.28 o 
   6   0   5       21.03       16.84      2.67 o 
  -7   1   5        8.57       12.96      3.80 o 
  -6   1   5       45.50       40.49      2.27 o 
  -5   1   5        5.52        3.14      1.57 o 
  -4   1   5        5.90        9.96      1.27 o 
  -3   1   5      268.89      290.44      3.73 o 
  -2   1   5       34.81       36.41      1.12 o 
  -1   1   5       36.79       30.46      0.91 o 
   0   1   5     2702.95     2589.94     20.77 o 
   1   1   5      963.49      964.21      7.81 o 
   2   1   5        2.71        4.44      1.30 o 
   3   1   5       43.80       42.13      2.58 o 
   4   1   5       10.79       11.23      2.75 o 
   5   1   5       19.14       17.24      2.57 o 
   6   1   5        6.03        6.74      2.57 o 
  -7   2   5       15.75       23.34      7.96 o 
  -6   2   5       17.58       17.68      1.79 o 
  -5   2   5       90.40       96.57      2.69 o 
  -4   2   5        1.45        1.65      0.96 o 
  -3   2   5      277.59      272.44      3.63 o 
  -2   2   5      124.13      119.14      2.07 o 
  -1   2   5       73.10       71.26      1.89 o 
   0   2   5     1238.98     1272.98     10.98 o 
   1   2   5        0.25        1.11      0.59 o 
   2   2   5       10.91       17.02      1.84 o 
   3   2   5       11.67       17.76      2.16 o 
   4   2   5       83.84       92.39      3.95 o 
   5   2   5       15.06       11.10      3.24 o 
   6   2   5        0.12       -0.74      2.16 o 
  -7   3   5        1.43        2.91      1.83 o 
  -6   3   5       23.63       20.91      2.47 o 
  -5   3   5       27.60       35.20      1.97 o 
  -4   3   5       84.69       73.70      2.21 o 
  -3   3   5       16.04       23.37      1.33 o 
  -2   3   5      461.38      450.97      5.28 o 
  -1   3   5       41.07       33.51      1.42 o 
   0   3   5       15.18       12.49      1.04 o 
   1   3   5      382.52      400.05      4.59 o 
   2   3   5      127.20      120.39      3.40 o 
   3   3   5      193.94      193.50      5.02 o 
   4   3   5       24.99       23.16      2.78 o 
   5   3   5        0.90        1.50      2.20 o 
  -7   4   5        0.01        0.05      2.96 o 
  -6   4   5        5.99        6.83      1.48 o 
  -5   4   5        0.85       -1.39      1.42 o 
  -4   4   5      158.64      156.54      4.19 o 
  -3   4   5      238.86      233.02      3.75 o 
  -2   4   5      165.89      177.29      2.97 o 
  -1   4   5      783.95      848.79      8.24 o 
   0   4   5      642.71      691.96      7.06 o 
   1   4   5        0.88        0.40      0.92 o 
   2   4   5        7.92        6.95      1.05 o 
   3   4   5        9.83        8.42      2.11 o 
   4   4   5        0.25       -0.76      1.90 o 
   5   4   5        5.54        2.01      2.37 o 
  -7   5   5        0.02       -0.64      2.00 o 
  -6   5   5        2.52        3.05      1.40 o 
  -5   5   5      158.54      146.08      3.82 o 
  -4   5   5       59.70       56.62      2.18 o 
  -3   5   5       59.41       55.76      2.13 o 
  -2   5   5        0.05       -1.01      0.97 o 
  -1   5   5      308.71      333.51      5.03 o 
   0   5   5       30.05       33.62      2.07 o 
   1   5   5        0.01       -0.11      1.05 o 
   2   5   5      103.24       90.20      2.60 o 
   3   5   5       18.12       27.67      3.38 o 
   4   5   5        5.79        2.82      5.07 o 
   5   5   5        3.04        1.50      2.96 o 
  -6   6   5       31.72       33.24      3.01 o 
  -5   6   5       74.20       78.97      3.40 o 
  -4   6   5        1.40        1.09      1.21 o 
  -3   6   5       48.00       39.10      2.07 o 
  -2   6   5        6.38        5.74      1.22 o 
  -1   6   5        0.41       -1.68      1.12 o 
   0   6   5       79.93       63.74      2.34 o 
   1   6   5        2.09        3.64      1.46 o 
   2   6   5       67.08       72.78      2.62 o 
   3   6   5        3.56        1.66      1.94 o 
   4   6   5        7.61        8.65      2.66 o 
  -6   7   5       12.87       15.30      2.60 o 
  -5   7   5        7.59        8.40      2.18 o 
  -4   7   5       13.43       13.33      2.28 o 
  -3   7   5       17.02       18.83      1.79 o 
  -2   7   5       21.28       17.78      1.66 o 
  -1   7   5       64.74       55.75      3.51 o 
   0   7   5        6.78        6.43      1.37 o 
   1   7   5       19.29       22.73      1.89 o 
   2   7   5       15.47       18.41      2.63 o 
   3   7   5        0.69        1.82      2.32 o 
   4   7   5        0.10       -1.07      2.17 o 
  -6   8   5        0.59       -0.56      2.54 o 
  -5   8   5        0.16        0.67      1.48 o 
  -4   8   5       17.21       18.20      3.03 o 
  -3   8   5       24.78       28.51      2.70 o 
  -2   8   5       36.10       39.19      2.17 o 
  -1   8   5       20.63       19.77      1.77 o 
   0   8   5       25.92       26.36      1.93 o 
   1   8   5        1.65        2.48      1.41 o 
   2   8   5        4.07        5.35      2.82 o 
   3   8   5        0.04        0.82      2.11 o 
  -5   9   5        9.55       11.13      2.37 o 
  -4   9   5        5.47        6.04      1.93 o 
  -3   9   5       47.13       45.58      3.38 o 
  -2   9   5       13.25       12.45      2.28 o 
  -1   9   5       40.80       36.18      2.93 o 
   0   9   5        6.18        7.84      2.16 o 
   1   9   5        3.58        5.52      1.60 o 
   2   9   5        0.06        2.93      3.66 o 
  -5  10   5        2.22        9.81      2.37 o 
  -4  10   5        0.48        6.05      2.96 o 
  -3  10   5        0.80       -0.41      1.93 o 
  -2  10   5        4.06        3.69      2.24 o 
  -1  10   5       15.58       18.47      2.71 o 
   0  10   5        3.22       -0.28      2.03 o 
   1  10   5        1.43        1.69      3.94 o 
  -3  11   5       10.32       12.01      2.68 o 
  -2  11   5       18.42       25.37      6.97 o 
  -1  11   5       19.28       16.65      4.79 o 
   0 -12   6       10.89       12.95      2.84 o 
   1 -12   6       14.11       16.35      2.94 o 
   2 -12   6        0.06        1.46      2.47 o 
   3 -12   6        2.44       -1.96      2.13 o 
   4 -12   6        0.39       -3.03      2.89 o 
  -1 -11   6        0.01        3.04      2.18 o 
   0 -11   6       25.40       25.81      3.04 o 
   1 -11   6        1.68        1.87      2.04 o 
   2 -11   6        0.47        1.62      2.19 o 
   3 -11   6        0.01       -2.64      1.76 o 
   4 -11   6        2.16        1.65      3.73 o 
   5 -11   6       11.49       10.01      3.52 o 
  -2 -10   6        0.98        2.01      2.06 o 
  -1 -10   6        3.60        3.14      2.11 o 
   0 -10   6        7.35       11.78      3.17 o 
   1 -10   6        6.33        7.47      3.24 o 
   2 -10   6        7.38        7.89      2.19 o 
   3 -10   6       28.16       25.63      4.58 o 
   4 -10   6        6.85        8.83      2.44 o 
   5 -10   6        2.85       -2.23      2.89 o 
  -3  -9   6        5.43        5.49      1.76 o 
  -2  -9   6        3.90        4.66      2.03 o 
  -1  -9   6        0.48        3.45      3.10 o 
   0  -9   6        8.30        6.94      3.59 o 
   1  -9   6        1.37        1.25      1.74 o 
   2  -9   6      103.84       95.21      6.76 o 
   3  -9   6       42.73       49.74      3.44 o 
   4  -9   6       17.16       18.03      2.54 o 
   5  -9   6       10.21        7.35      2.34 o 
   6  -9   6        0.00        0.18      3.94 o 
  -4  -8   6        0.40       -0.52      2.75 o 
  -3  -8   6        0.17        0.07      2.17 o 
  -2  -8   6        0.77       -1.29      1.31 o 
  -1  -8   6       23.89       23.44      2.24 o 
   0  -8   6       19.37       18.22      2.34 o 
   1  -8   6       58.02       47.76      3.24 o 
   2  -8   6      298.07      290.11      6.17 o 
   3  -8   6      457.78      440.13     12.75 o 
   4  -8   6       26.17       27.17      2.64 o 
   5  -8   6        2.20       -0.10      1.88 o 
   6  -8   6        4.24        2.00      2.14 o 
  -4  -7   6        6.44        6.88      1.62 o 
  -3  -7   6       23.52       20.63      1.91 o 
  -2  -7   6      193.16      198.63      6.07 o 
  -1  -7   6       26.01       31.76      1.92 o 
   0  -7   6       62.19       70.69      2.23 o 
   1  -7   6        4.74        6.21      1.64 o 
   2  -7   6       33.79       29.79      2.44 o 
   3  -7   6       62.19       63.04      1.83 o 
   4  -7   6        1.27        1.59      2.15 o 
   5  -7   6       34.30       36.51      2.16 o 
   6  -7   6        1.07       -0.15      1.86 o 
  -5  -6   6        2.25        0.60      3.45 o 
  -4  -6   6       23.00       20.00      1.88 o 
  -3  -6   6      300.39      318.15      5.02 o 
  -2  -6   6       11.55        5.00      1.35 o 
  -1  -6   6      111.02       97.51      2.54 o 
   0  -6   6        7.28        6.37      1.13 o 
   1  -6   6        0.47       -0.28      1.20 o 
   2  -6   6      316.75      302.51      5.60 o 
   3  -6   6       20.50       19.00      1.43 o 
   4  -6   6      264.86      275.95      4.39 o 
   5  -6   6       14.40       16.01      1.70 o 
   6  -6   6       18.90       18.81      1.97 o 
  -5  -5   6        2.95        4.63      1.48 o 
  -4  -5   6       11.98       14.10      1.69 o 
  -3  -5   6       11.87       10.99      1.55 o 
  -2  -5   6       21.79       19.26      1.55 o 
  -1  -5   6        0.44       -0.62      0.97 o 
   0  -5   6       13.36       14.12      1.18 o 
   1  -5   6       19.46       22.62      1.17 o 
   2  -5   6       23.88       24.87      1.25 o 
   3  -5   6       11.82       11.53      1.19 o 
   4  -5   6        0.43        0.72      1.01 o 
   5  -5   6        1.69        3.21      1.30 o 
   6  -5   6        0.12       -0.70      1.68 o 
   7  -5   6        3.17        7.94      2.43 o 
  -6  -4   6        6.67        5.49      3.52 o 
  -5  -4   6       33.69       35.27      2.32 o 
  -4  -4   6       15.06       13.09      1.61 o 
  -3  -4   6        4.59        8.34      1.34 o 
  -2  -4   6       35.37       34.10      1.68 o 
  -1  -4   6       12.82       12.52      1.43 o 
   0  -4   6      127.25      167.69      2.67 o 
   1  -4   6      133.42      138.16      2.34 o 
   2  -4   6        0.24        0.36      0.72 o 
   3  -4   6       15.00       13.93      1.59 o 
   4  -4   6       22.55       22.04      1.58 o 
   5  -4   6        0.48       -0.59      1.12 o 
   6  -4   6        0.22        0.60      1.68 o 
   7  -4   6        5.67        6.18      2.38 o 
  -6  -3   6        2.30        3.80      3.24 o 
  -5  -3   6        3.38        1.56      1.28 o 
  -4  -3   6        9.81       10.91      1.47 o 
  -3  -3   6       30.59       35.42      1.78 o 
  -2  -3   6        1.05        2.39      0.91 o 
  -1  -3   6       41.35       45.37      1.65 o 
   0  -3   6      537.11      465.50      4.85 o 
   1  -3   6       36.38       39.97      2.61 o 
   2  -3   6       25.44       16.21      1.46 o 
   3  -3   6        0.74        2.03      0.91 o 
   4  -3   6        4.11        3.99      1.17 o 
   5  -3   6       11.81       13.25      1.49 o 
   6  -3   6        4.41        6.85      2.18 o 
   7  -3   6       21.49       27.75      3.27 o 
  -6  -2   6       14.20        8.86      2.32 o 
  -5  -2   6      150.38      153.00      3.47 o 
  -4  -2   6       65.63       59.60      2.18 o 
  -3  -2   6      237.69      233.42      3.56 o 
  -2  -2   6        9.77        8.09      1.02 o 
  -1  -2   6        2.09       -0.39      0.68 o 
   0  -2   6        4.66        4.49      0.78 o 
   1  -2   6       39.33       33.84      1.34 o 
   2  -2   6     4785.48     5166.70     41.30 o 
   3  -2   6       79.22       73.50      1.91 o 
   4  -2   6       55.48       69.46      3.75 o 
   5  -2   6        0.52        2.06      1.68 o 
   6  -2   6       33.50       35.18      3.28 o 
  -6  -1   6        3.96        6.29      1.82 o 
  -5  -1   6       80.39       69.24      2.47 o 
  -4  -1   6      180.74      173.99      3.24 o 
  -3  -1   6      351.09      333.41      4.16 o 
  -2  -1   6      410.78      394.08      6.30 o 
  -1  -1   6        7.30        6.69      0.65 o 
   0  -1   6       26.61       31.86      1.28 o 
   1  -1   6     1636.09     1664.76     13.87 o 
   2  -1   6      314.19      331.12      3.78 o 
   3  -1   6      187.67      199.58      2.81 o 
   4  -1   6        9.49        6.80      0.94 o 
   5  -1   6       16.48       14.98      3.80 o 
   6  -1   6        3.71        8.89      2.34 o 
  -7   0   6        0.55        0.42      3.24 o 
  -6   0   6        7.26       10.04      1.85 o 
  -5   0   6        3.17        3.30      1.23 o 
  -4   0   6        2.24        1.31      0.95 o 
  -3   0   6      238.97      279.21      3.67 o 
  -2   0   6       16.66       18.10      1.45 o 
  -1   0   6        0.03        0.16      0.85 o 
   0   0   6      770.61      805.81      7.24 o 
   1   0   6        4.45        6.21      0.68 o 
   2   0   6     1643.45     1703.53     19.12 o 
   3   0   6       52.20       53.07      2.63 o 
   4   0   6        1.05        1.55      1.59 o 
   5   0   6        2.31        1.68      1.79 o 
   6   0   6        2.60        6.73      2.30 o 
  -7   1   6        0.24        0.52      4.16 o 
  -6   1   6        6.99        7.89      1.96 o 
  -5   1   6        0.24        1.51      1.20 o 
  -4   1   6        6.03        2.25      1.06 o 
  -3   1   6      302.77      305.40      3.85 o 
  -2   1   6       17.95       11.45      0.62 o 
  -1   1   6      455.63      475.73      4.75 o 
   0   1   6      313.85      347.74      3.82 o 
   1   1   6      186.18      178.96      2.73 o 
   2   1   6       67.12       56.88      2.59 o 
   3   1   6        0.00        2.41      1.48 o 
   4   1   6       10.80       14.70      5.21 o 
   5   1   6       13.07       16.41      2.60 o 
   6   1   6        0.15       -1.75      2.08 o 
  -7   2   6        9.94       16.48      2.52 o 
  -6   2   6       23.06       30.43      2.71 o 
  -5   2   6      124.83      120.49      2.94 o 
  -4   2   6       81.38       78.69      2.12 o 
  -3   2   6      731.39      808.59      7.92 o 
  -2   2   6        6.63        6.63      0.80 o 
  -1   2   6      327.49      339.97      3.91 o 
   0   2   6      431.79      441.80      4.76 o 
   1   2   6      359.18      347.22      5.09 o 
   2   2   6      357.47      325.09      5.88 o 
   3   2   6      127.47      122.59      4.07 o 
   4   2   6      149.50      140.90      4.62 o 
   5   2   6        9.27       10.04      2.50 o 
   6   2   6        1.32       -3.20      2.13 o 
  -7   3   6       16.87       15.74      2.52 o 
  -6   3   6        0.06       -1.11      1.55 o 
  -5   3   6      108.87       95.56      3.89 o 
  -4   3   6       74.96       87.88      2.30 o 
  -3   3   6        0.66       -0.04      0.77 o 
  -2   3   6       43.30       47.11      1.64 o 
  -1   3   6       43.11       31.94      1.46 o 
   0   3   6     1294.29     1431.17     12.59 o 
   1   3   6      108.79       97.01      2.07 o 
   2   3   6        0.14       -0.44      0.89 o 
   3   3   6       10.80        8.76      2.03 o 
   4   3   6      117.77      129.61      4.77 o 
   5   3   6        5.49        5.35      2.34 o 
  -7   4   6        0.06       -2.56      1.70 o 
  -6   4   6        7.36        7.36      3.03 o 
  -5   4   6       87.78       77.12      2.55 o 
  -4   4   6        4.35        5.02      1.17 o 
  -3   4   6       14.22       12.37      1.26 o 
  -2   4   6       24.90       22.74      1.78 o 
  -1   4   6      198.36      214.61      3.39 o 
   0   4   6       21.28       23.22      1.38 o 
   1   4   6       75.64       77.52      3.00 o 
   2   4   6        2.10        1.89      1.37 o 
   3   4   6       14.13       16.98      2.57 o 
   4   4   6       20.46       18.06      2.81 o 
   5   4   6        0.01       -1.85      2.18 o 
  -7   5   6        2.20        2.69      2.07 o 
  -6   5   6       11.74       10.09      2.21 o 
  -5   5   6      136.34      120.39      3.11 o 
  -4   5   6       22.03       25.40      1.78 o 
  -3   5   6       74.36       75.08      2.31 o 
  -2   5   6       30.99       29.81      1.75 o 
  -1   5   6       78.80       87.33      2.89 o 
   0   5   6      198.40      201.01      3.47 o 
   1   5   6        0.40       -1.25      1.07 o 
   2   5   6       23.26       18.91      1.53 o 
   3   5   6       56.59       61.12      3.79 o 
   4   5   6        4.96        9.52      2.82 o 
   5   5   6        2.11        4.06      2.53 o 
  -6   6   6        0.79       -0.37      2.00 o 
  -5   6   6       17.37       15.45      1.72 o 
  -4   6   6       35.14       34.53      2.10 o 
  -3   6   6        0.00        1.40      1.23 o 
  -2   6   6       32.80       32.72      1.94 o 
  -1   6   6       28.91       33.10      1.86 o 
   0   6   6       12.93       17.35      1.56 o 
   1   6   6        1.90        2.07      1.27 o 
   2   6   6        8.52        6.64      2.03 o 
   3   6   6        6.04        6.15      2.96 o 
   4   6   6        0.26       -1.24      2.32 o 
  -6   7   6       17.64       19.01      3.24 o 
  -5   7   6        4.46        4.19      1.52 o 
  -4   7   6        0.85       -0.42      1.26 o 
  -3   7   6        7.64        7.99      1.52 o 
  -2   7   6       21.74       22.49      1.81 o 
  -1   7   6        2.91        2.46      1.35 o 
   0   7   6        4.75        8.04      1.42 o 
   1   7   6       56.68       51.08      3.04 o 
   2   7   6       31.99       29.58      3.04 o 
   3   7   6        0.74        3.86      2.27 o 
  -6   8   6        1.56        3.10      2.82 o 
  -5   8   6        2.79        5.16      1.68 o 
  -4   8   6       14.28       13.87      2.09 o 
  -3   8   6      109.03      100.72      3.12 o 
  -2   8   6        3.30        5.48      1.43 o 
  -1   8   6        2.41        2.37      1.38 o 
   0   8   6        0.52        2.80      1.40 o 
   1   8   6        3.18       -1.07      1.35 o 
   2   8   6        5.48        5.16      2.21 o 
   3   8   6        6.79        5.39      2.53 o 
  -5   9   6        3.10        0.58      1.76 o 
  -4   9   6       26.58       26.34      2.77 o 
  -3   9   6       10.63        9.58      2.19 o 
  -2   9   6        4.31        5.12      2.04 o 
  -1   9   6        0.10        0.57      2.96 o 
   0   9   6        1.01        2.39      1.43 o 
   1   9   6        1.09        1.08      1.90 o 
   2   9   6        0.20        2.34      2.11 o 
  -4  10   6        6.21        6.10      2.23 o 
  -3  10   6        1.32        4.84      2.18 o 
  -2  10   6        9.67        9.70      2.38 o 
  -1  10   6        0.21        0.43      1.98 o 
   0  10   6       28.49       24.94      7.68 o 
   1  10   6        0.64        2.82      3.94 o 
  -3  11   6        0.39        1.01      2.10 o 
  -2  11   6        0.02        1.37      2.24 o 
  -1  11   6       23.70       23.32      3.24 o 
   0 -12   7       29.89       39.28      3.78 o 
   1 -12   7        2.11        7.95      2.82 o 
   2 -12   7        3.09        1.41      2.96 o 
   3 -12   7        1.54       -1.59      2.27 o 
  -1 -11   7       12.96       14.83      2.73 o 
   0 -11   7       15.64       17.77      2.69 o 
   1 -11   7        5.01        4.72      2.34 o 
   2 -11   7        4.75        1.16      4.79 o 
   3 -11   7        8.92       14.20      2.63 o 
   4 -11   7       23.98       32.10      4.09 o 
   5 -11   7        0.38        2.55      2.47 o 
  -2 -10   7        0.87        3.42      2.10 o 
  -1 -10   7        6.96        6.97      2.34 o 
   0 -10   7        1.02        3.89      2.14 o 
   1 -10   7        0.54        3.09      2.96 o 
   2 -10   7        7.66        5.63      2.13 o 
   3 -10   7        3.99        0.61      1.96 o 
   4 -10   7       11.34       12.59      2.47 o 
   5 -10   7        3.43        4.58      2.37 o 
  -3  -9   7        0.79        3.58      1.88 o 
  -2  -9   7        4.73        7.77      2.16 o 
  -1  -9   7       32.10       35.90      3.08 o 
   0  -9   7       20.91       21.67      3.59 o 
   1  -9   7        7.92        7.50      2.14 o 
   2  -9   7       60.66       53.64      3.48 o 
   3  -9   7       67.90       67.53      5.14 o 
   4  -9   7        6.13        5.57      2.06 o 
   5  -9   7        0.14        1.52      1.98 o 
   6  -9   7        1.55        1.66      2.20 o 
  -4  -8   7        0.00       -1.76      1.53 o 
  -3  -8   7        0.99        1.42      1.44 o 
  -2  -8   7      112.39      104.21      6.83 o 
  -1  -8   7      111.41       99.98      2.95 o 
   0  -8   7       31.56       30.46      2.58 o 
   1  -8   7        0.00       -2.53      1.68 o 
   2  -8   7      248.54      246.16      5.68 o 
   3  -8   7        0.22        1.22      2.18 o 
   4  -8   7        8.06        8.58      2.11 o 
   5  -8   7        1.43       -0.57      1.86 o 
   6  -8   7        0.03       -4.16      2.96 o 
  -4  -7   7        4.12        2.94      2.55 o 
  -3  -7   7        7.03        5.80      1.51 o 
  -2  -7   7       25.24       25.97      1.97 o 
  -1  -7   7       75.91       72.01      2.53 o 
   0  -7   7       11.35        9.61      1.36 o 
   1  -7   7      298.16      301.20      5.87 o 
   2  -7   7       35.95       39.69      2.74 o 
   3  -7   7       69.60       61.73      1.91 o 
   4  -7   7      190.19      174.50      3.47 o 
   5  -7   7        0.66        0.49      1.28 o 
   6  -7   7        2.51        2.96      3.03 o 
  -5  -6   7        1.59        0.21      2.24 o 
  -4  -6   7        0.01        1.61      1.41 o 
  -3  -6   7       74.37       71.33      4.13 o 
  -2  -6   7      156.55      166.50      3.48 o 
  -1  -6   7        1.65        2.23      1.20 o 
   0  -6   7        0.00        0.94      1.03 o 
   1  -6   7        9.70        9.11      0.93 o 
   2  -6   7       17.54       12.71      1.04 o 
   3  -6   7      157.99      151.52      3.67 o 
   4  -6   7       34.03       31.49      1.92 o 
   5  -6   7        1.97       -0.26      1.53 o 
   6  -6   7       13.98       18.64      2.50 o 
  -5  -5   7        0.14        0.94      2.85 o 
  -4  -5   7        0.49        1.15      1.39 o 
  -3  -5   7        2.31        2.59      1.34 o 
  -2  -5   7       34.23       30.66      2.23 o 
  -1  -5   7       35.18       37.90      1.75 o 
   0  -5   7      103.64      106.40      2.90 o 
   1  -5   7       23.44       23.33      1.26 o 
   2  -5   7      170.79      164.22      2.79 o 
   3  -5   7      345.43      344.53      4.64 o 
   4  -5   7       74.04       57.36      2.30 o 
   5  -5   7        5.52        2.39      1.28 o 
   6  -5   7       18.83       29.98      2.94 o 
  -6  -4   7        0.03        0.42      2.96 o 
  -5  -4   7       14.85       16.02      3.44 o 
  -4  -4   7        2.01        5.26      1.35 o 
  -3  -4   7      197.20      177.76      3.92 o 
  -2  -4   7       22.52       16.85      1.43 o 
  -1  -4   7      516.93      550.09      5.99 o 
   0  -4   7     1093.55     1234.89     11.08 o 
   1  -4   7      831.60      828.07      7.95 o 
   2  -4   7        0.82        1.34      0.85 o 
   3  -4   7        0.84        1.54      0.93 o 
   4  -4   7        5.10        6.63      1.27 o 
   5  -4   7        2.06        4.57      1.34 o 
   6  -4   7        4.09       10.66      2.16 o 
  -6  -3   7        1.40        0.51      1.64 o 
  -5  -3   7        7.63        6.04      1.52 o 
  -4  -3   7        0.57       -0.51      1.12 o 
  -3  -3   7      113.17      117.48      2.74 o 
  -2  -3   7       33.41       45.21      1.77 o 
  -1  -3   7      567.58      585.20      6.03 o 
   0  -3   7      420.15      476.54      5.07 o 
   1  -3   7      813.78      817.09      8.96 o 
   2  -3   7      974.85     1028.99      9.62 o 
   3  -3   7        1.99        3.80      0.97 o 
   4  -3   7        5.38        5.21      1.18 o 
   5  -3   7        8.53        8.61      1.93 o 
   6  -3   7       28.56       34.77      3.23 o 
  -6  -2   7       11.17       10.43      2.00 o 
  -5  -2   7        8.72       12.76      1.63 o 
  -4  -2   7       95.76       83.93      2.65 o 
  -3  -2   7        0.34       -0.58      0.93 o 
  -2  -2   7        2.29        2.91      0.84 o 
  -1  -2   7      130.82      127.34      2.17 o 
   0  -2   7      191.57      180.60      2.96 o 
   1  -2   7      842.14      863.08      7.99 o 
   2  -2   7      310.27      320.58      3.98 o 
   3  -2   7       38.04       32.66      1.58 o 
   4  -2   7       78.80       72.94      2.12 o 
   5  -2   7       13.27       16.54      4.30 o 
   6  -2   7        2.74        5.16      2.13 o 
  -6  -1   7        4.11        3.34      1.68 o 
  -5  -1   7        0.42       -0.69      1.23 o 
  -4  -1   7       35.91       32.99      1.87 o 
  -3  -1   7       82.97       97.23      2.23 o 
  -2  -1   7       77.85       75.33      1.15 o 
  -1  -1   7      332.64      342.28      3.27 o 
   0  -1   7      176.51      171.40      2.49 o 
   1  -1   7      386.38      351.43      3.96 o 
   2  -1   7      364.90      371.46      4.19 o 
   3  -1   7       11.27       13.33      1.22 o 
   4  -1   7       27.27       28.28      2.48 o 
   5  -1   7        0.00        2.20      1.72 o 
   6  -1   7       22.42       25.87      3.07 o 
  -7   0   7        1.23        4.56      3.38 o 
  -6   0   7        0.36        3.69      1.70 o 
  -5   0   7        1.17       -0.85      1.63 o 
  -4   0   7        0.03       -0.60      1.02 o 
  -3   0   7      176.94      186.88      2.83 o 
  -2   0   7      306.57      355.22      5.51 o 
  -1   0   7     1913.06     2004.01     14.21 o 
   0   0   7        4.63        4.39      0.78 o 
   1   0   7      116.75      120.62      2.29 o 
   2   0   7       16.27       15.67      0.60 o 
   3   0   7      111.90       99.39      3.39 o 
   4   0   7      186.90      177.17      4.98 o 
   5   0   7       12.15       11.47      3.59 o 
   6   0   7        0.10       -1.51      2.03 o 
  -7   1   7        0.33       -0.55      1.72 o 
  -6   1   7       24.65       31.44      2.76 o 
  -5   1   7       29.13       30.60      1.90 o 
  -4   1   7       38.67       50.34      1.84 o 
  -3   1   7      621.17      680.82      8.38 o 
  -2   1   7     2572.79     2711.68     27.44 o 
  -1   1   7      383.24      351.03      3.95 o 
   0   1   7      312.44      287.77      3.49 o 
   1   1   7      656.05      637.01      6.25 o 
   2   1   7      308.82      301.81      5.58 o 
   3   1   7       72.33       85.12      3.44 o 
   4   1   7       52.68       42.34      3.87 o 
   5   1   7        9.16        9.39      2.28 o 
   6   1   7        3.12        0.29      3.52 o 
  -7   2   7       24.54       22.65      6.20 o 
  -6   2   7        0.59        3.76      1.68 o 
  -5   2   7       29.08       35.67      1.96 o 
  -4   2   7       64.23       61.85      2.82 o 
  -3   2   7       18.65       26.57      1.77 o 
  -2   2   7       70.89       73.59      1.76 o 
  -1   2   7        5.83        8.84      1.09 o 
   0   2   7        1.23        1.05      0.82 o 
   1   2   7      102.83       88.01      2.08 o 
   2   2   7      419.78      418.75      8.59 o 
   3   2   7       46.09       36.40      2.83 o 
   4   2   7       19.08       15.84      2.57 o 
   5   2   7        0.34        0.20      2.08 o 
   6   2   7        0.02       -0.88      5.71 o 
  -7   3   7        6.60       10.64      2.30 o 
  -6   3   7       26.19       21.56      4.09 o 
  -5   3   7       23.86       26.28      1.76 o 
  -4   3   7       86.90       87.76      2.35 o 
  -3   3   7        4.53        5.70      1.00 o 
  -2   3   7       30.63       30.13      1.55 o 
  -1   3   7      258.65      253.08      3.61 o 
   0   3   7       56.65       61.29      1.81 o 
   1   3   7      118.64      120.87      2.36 o 
   2   3   7       16.47       16.56      1.01 o 
   3   3   7       71.32       83.41      3.83 o 
   4   3   7        1.22        3.60      2.47 o 
   5   3   7        0.15       -0.26      2.03 o 
  -7   4   7        0.39        2.22      2.07 o 
  -6   4   7        0.46        0.82      1.90 o 
  -5   4   7       43.11       39.44      2.12 o 
  -4   4   7       82.34       82.12      2.45 o 
  -3   4   7       59.44       59.30      2.04 o 
  -2   4   7      275.04      262.81      3.89 o 
  -1   4   7      149.53      145.74      2.85 o 
   0   4   7        0.87        0.11      0.96 o 
   1   4   7       35.43       33.07      1.76 o 
   2   4   7       13.05       10.96      1.18 o 
   3   4   7       16.89       16.49      2.40 o 
   4   4   7        7.07        4.52      2.29 o 
   5   4   7        0.01        3.45      2.47 o 
  -6   5   7        1.19        1.97      1.81 o 
  -5   5   7       66.31       64.40      2.46 o 
  -4   5   7        1.91        0.77      1.13 o 
  -3   5   7       12.72       12.21      1.44 o 
  -2   5   7      208.06      215.61      3.80 o 
  -1   5   7      259.56      265.71      5.15 o 
   0   5   7       32.94       36.31      2.00 o 
   1   5   7       51.83       56.11      2.20 o 
   2   5   7        0.26        1.82      1.90 o 
   3   5   7        7.54       11.08      2.40 o 
   4   5   7        3.78        1.87      2.40 o 
  -6   6   7       46.21       45.17      5.85 o 
  -5   6   7        3.12        1.81      1.36 o 
  -4   6   7       20.93       19.81      1.84 o 
  -3   6   7        5.05        4.75      1.42 o 
  -2   6   7       55.84       52.85      2.37 o 
  -1   6   7        0.80        0.13      1.20 o 
   0   6   7       90.18       92.21      4.03 o 
   1   6   7        2.30       -0.46      1.14 o 
   2   6   7        9.85        8.07      2.16 o 
   3   6   7       16.62       15.81      2.71 o 
   4   6   7        1.59       -1.44      2.47 o 
  -6   7   7        7.92        3.79      2.21 o 
  -5   7   7        0.11        0.18      1.57 o 
  -4   7   7        8.06        5.36      1.45 o 
  -3   7   7      147.57      150.07      3.55 o 
  -2   7   7        0.12        1.55      1.26 o 
  -1   7   7       17.34       19.01      2.36 o 
   0   7   7       11.71       11.15      1.56 o 
   1   7   7       10.07       12.64      2.28 o 
   2   7   7       11.48       14.13      2.53 o 
   3   7   7        1.04       -1.46      1.98 o 
  -6   8   7        1.58        1.41      2.54 o 
  -5   8   7        4.01        6.86      1.72 o 
  -4   8   7       15.82       15.65      1.83 o 
  -3   8   7        3.26        4.62      1.45 o 
  -2   8   7        4.59        8.54      1.62 o 
  -1   8   7        1.28       -2.03      2.11 o 
   0   8   7        2.48        3.93      1.44 o 
   1   8   7        1.35        1.89      1.49 o 
   2   8   7        3.14        4.57      2.24 o 
  -5   9   7        0.34       -0.85      2.68 o 
  -4   9   7        0.18        0.11      1.47 o 
  -3   9   7       31.08       33.76      6.27 o 
  -2   9   7        0.67        4.97      4.93 o 
  -1   9   7        0.53        4.11      1.96 o 
   0   9   7        1.56        4.38      1.53 o 
   1   9   7        0.84        3.30      2.82 o 
   2   9   7        1.87        3.82      2.21 o 
  -4  10   7        1.19        1.39      2.47 o 
  -3  10   7        1.08        6.08      2.06 o 
  -2  10   7        2.62        8.80      2.39 o 
  -1  10   7        3.93        6.23      2.20 o 
   0  10   7        2.08        3.43      2.26 o 
   0 -12   8       16.26       19.02      3.14 o 
   1 -12   8        4.14        6.24      2.58 o 
   2 -12   8        0.12       -0.10      2.14 o 
   3 -12   8        4.92        3.49      4.23 o 
  -1 -11   8       24.55       29.43      3.23 o 
   0 -11   8        8.62        7.33      2.44 o 
   1 -11   8        0.87        2.73      3.45 o 
   2 -11   8        5.29        2.01      2.14 o 
   3 -11   8        0.59        1.35      2.18 o 
   4 -11   8        6.95       10.62      2.63 o 
  -2 -10   8        0.99        1.98      2.08 o 
  -1 -10   8        0.90        0.21      1.93 o 
   0 -10   8        0.28        0.87      1.88 o 
   1 -10   8        2.02       -0.04      1.93 o 
   2 -10   8       30.55       31.78      5.99 o 
   3 -10   8       11.78       13.48      2.54 o 
   4 -10   8        0.01        0.00      2.03 o 
   5 -10   8        0.15       -1.42      4.30 o 
  -3  -9   8        1.00        7.09      1.63 o 
  -2  -9   8        2.34        3.16      2.96 o 
  -1  -9   8        1.55        2.04      1.99 o 
   0  -9   8        6.55        7.04      2.09 o 
   1  -9   8       45.60       42.69      4.65 o 
   2  -9   8        1.04       -2.02      1.72 o 
   3  -9   8        2.67        4.99      2.03 o 
   4  -9   8        0.81       -1.29      3.24 o 
   5  -9   8        1.76       -0.16      1.90 o 
   6  -9   8        0.54       -1.21      2.23 o 
  -4  -8   8        0.58       -0.50      2.47 o 
  -3  -8   8        4.35       10.73      4.42 o 
  -2  -8   8       27.08       21.28      2.00 o 
  -1  -8   8       32.51       26.07      2.05 o 
   0  -8   8       57.31       57.60      3.39 o 
   1  -8   8       12.87       17.31      2.38 o 
   2  -8   8      215.33      202.11      5.28 o 
   3  -8   8       79.53       76.41      3.54 o 
   4  -8   8        3.85        1.69      3.38 o 
   5  -8   8        0.24        1.77      1.88 o 
   6  -8   8        7.17        8.52      2.49 o 
  -4  -7   8        0.71       -2.07      1.38 o 
  -3  -7   8       15.52       21.53      1.96 o 
  -2  -7   8        6.75        2.82      1.46 o 
  -1  -7   8        6.87        6.66      1.46 o 
   0  -7   8       16.60       19.87      1.62 o 
   1  -7   8       13.26       15.65      1.33 o 
   2  -7   8      142.53      129.08      9.37 o 
   3  -7   8       24.40       21.39      1.52 o 
   4  -7   8       28.54       26.51      1.79 o 
   5  -7   8        1.44        2.55      1.37 o 
   6  -7   8        5.16        4.70      2.18 o 
  -5  -6   8        0.57       -0.41      1.66 o 
  -4  -6   8       15.76       14.98      1.84 o 
  -3  -6   8      270.46      250.32      4.52 o 
  -2  -6   8       21.48       22.95      2.19 o 
  -1  -6   8        0.43        0.69      1.21 o 
   0  -6   8       15.97       15.76      1.45 o 
   1  -6   8       65.49       62.95      1.90 o 
   2  -6   8      266.28      254.59      3.69 o 
   3  -6   8      268.68      253.97      4.69 o 
   4  -6   8       61.40       57.72      2.35 o 
   5  -6   8        0.04        0.20      1.26 o 
   6  -6   8        2.85        3.87      2.47 o 
  -5  -5   8        0.29       -0.30      1.56 o 
  -4  -5   8      148.89      149.65      5.09 o 
  -3  -5   8       78.47       66.78      2.60 o 
  -2  -5   8      455.38      453.91      5.82 o 
  -1  -5   8      110.40      120.70      4.02 o 
   0  -5   8       44.96       57.49      1.95 o 
   1  -5   8       22.18       20.80      1.33 o 
   2  -5   8        1.57        2.05      0.98 o 
   3  -5   8        3.96        1.65      0.99 o 
   4  -5   8       46.33       43.33      2.16 o 
   5  -5   8       12.25       15.79      1.70 o 
   6  -5   8        1.21        2.60      1.86 o 
  -6  -4   8        3.16        4.65      3.80 o 
  -5  -4   8        1.08       -1.74      2.04 o 
  -4  -4   8       26.34       22.99      1.84 o 
  -3  -4   8       27.60       34.21      2.06 o 
  -2  -4   8       12.65        9.74      1.30 o 
  -1  -4   8      400.31      405.12      4.93 o 
   0  -4   8      187.55      190.84      3.06 o 
   1  -4   8       11.35       19.71      1.30 o 
   2  -4   8       55.50       50.85      1.86 o 
   3  -4   8        0.39       -0.22      0.95 o 
   4  -4   8        1.16        0.83      1.14 o 
   5  -4   8       17.86       17.78      2.37 o 
   6  -4   8        3.57        3.00      4.09 o 
  -6  -3   8        2.09       -0.13      1.70 o 
  -5  -3   8        0.36        0.83      1.54 o 
  -4  -3   8        1.98        2.14      1.16 o 
  -3  -3   8       56.39       61.01      2.25 o 
  -2  -3   8       71.67       66.36      2.04 o 
  -1  -3   8        1.12        0.00      0.80 o 
   0  -3   8       15.33       26.30      1.40 o 
   1  -3   8       11.22        6.92      0.98 o 
   2  -3   8      102.43       94.49      2.17 o 
   3  -3   8      211.23      222.60      3.50 o 
   4  -3   8        0.48        1.20      1.10 o 
   5  -3   8       16.35       20.88      2.43 o 
   6  -3   8        2.68        4.46      1.98 o 
  -6  -2   8        7.34        9.48      4.86 o 
  -5  -2   8       74.38       69.38      3.36 o 
  -4  -2   8        0.03        1.24      1.24 o 
  -3  -2   8        3.06        2.57      1.03 o 
  -2  -2   8      135.41      152.28      2.51 o 
  -1  -2   8       59.18       65.07      1.64 o 
   0  -2   8      104.92       92.94      1.89 o 
   1  -2   8        2.53        0.80      0.74 o 
   2  -2   8       61.99       55.85      1.76 o 
   3  -2   8        3.05        1.99      0.92 o 
   4  -2   8        7.76        8.55      1.65 o 
   5  -2   8        1.27        2.15      1.66 o 
   6  -2   8       16.26       24.11      2.94 o 
  -6  -1   8       48.07       46.41      3.94 o 
  -5  -1   8       50.64       45.90      2.92 o 
  -4  -1   8       14.41       13.95      1.49 o 
  -3  -1   8       15.91       20.03      1.23 o 
  -2  -1   8      222.69      248.02      5.85 o 
  -1  -1   8      370.77      353.27      3.27 o 
   0  -1   8      115.29      102.49      3.10 o 
   1  -1   8      553.81      609.78      6.13 o 
   2  -1   8      120.79      114.03      2.11 o 
   3  -1   8      193.55      194.41      2.73 o 
   4  -1   8        6.94        7.47      1.78 o 
   5  -1   8        1.36        1.30      1.72 o 
   6  -1   8        0.64        2.52      2.06 o 
  -6   0   8       25.30       22.12      2.60 o 
  -5   0   8        1.48        3.74      1.90 o 
  -4   0   8       41.11       47.41      1.83 o 
  -3   0   8        8.56        7.38      1.51 o 
  -2   0   8      423.65      387.43      6.02 o 
  -1   0   8      211.75      218.31      2.23 o 
   0   0   8        0.32        0.04      0.75 o 
   1   0   8      378.69      384.48      4.32 o 
   2   0   8        2.49        0.90      0.58 o 
   3   0   8        1.73        4.86      1.59 o 
   4   0   8        5.75        9.61      2.08 o 
   5   0   8        1.59        0.98      1.90 o 
   6   0   8        2.52        5.56      2.23 o 
  -7   1   8        1.53        2.63      1.89 o 
  -6   1   8        0.00        0.28      3.52 o 
  -5   1   8        0.45        2.06      1.70 o 
  -4   1   8       36.42       39.28      1.89 o 
  -3   1   8      145.70      138.35      3.69 o 
  -2   1   8       31.46       45.68      2.37 o 
  -1   1   8        1.52        3.19      0.92 o 
   0   1   8        1.70        2.10      0.75 o 
   1   1   8      365.87      326.75      3.91 o 
   2   1   8       69.36       76.86      3.09 o 
   3   1   8       14.30       11.12      3.24 o 
   4   1   8        4.53        0.97      1.76 o 
   5   1   8        0.09        1.11      2.03 o 
   6   1   8        0.17        0.39      2.13 o 
  -7   2   8        0.67        3.33      2.00 o 
  -6   2   8       14.42       12.37      4.86 o 
  -5   2   8        2.91        1.97      3.10 o 
  -4   2   8        1.65        0.98      0.96 o 
  -3   2   8       13.57       10.46      0.99 o 
  -2   2   8       87.60       83.00      1.86 o 
  -1   2   8      764.28      781.64      7.69 o 
   0   2   8      437.46      462.23      5.17 o 
   1   2   8      284.77      279.88      3.65 o 
   2   2   8       18.72       18.91      2.23 o 
   3   2   8       64.31       59.26      3.28 o 
   4   2   8       26.70       28.86      2.99 o 
   5   2   8       28.55       31.84      8.17 o 
  -7   3   8        9.96        8.12      2.23 o 
  -6   3   8        0.03        0.74      1.65 o 
  -5   3   8       12.12       13.99      2.15 o 
  -4   3   8      135.50      134.55      2.84 o 
  -3   3   8       35.95       35.26      2.33 o 
  -2   3   8        0.13       -0.01      0.83 o 
  -1   3   8      250.33      247.99      3.63 o 
   0   3   8       74.82       69.72      2.93 o 
   1   3   8       16.14       15.07      1.21 o 
   2   3   8        0.03       -0.93      0.81 o 
   3   3   8       31.90       32.74      3.38 o 
   4   3   8        0.08        0.07      1.95 o 
   5   3   8        0.01        1.45      2.32 o 
  -6   4   8        2.88        5.78      4.16 o 
  -5   4   8       11.24        9.53      2.19 o 
  -4   4   8      101.16       88.33      2.43 o 
  -3   4   8       70.36       72.24      2.28 o 
  -2   4   8      198.70      194.44      3.42 o 
  -1   4   8      142.66      144.68      2.97 o 
   0   4   8      274.60      287.62      4.27 o 
   1   4   8       79.79       74.31      2.31 o 
   2   4   8       14.27       13.77      2.27 o 
   3   4   8        0.01       -2.58      1.72 o 
   4   4   8        0.34        0.81      2.19 o 
   5   4   8        2.24        0.86      2.89 o 
  -6   5   8       41.75       35.60      3.25 o 
  -5   5   8        0.85        2.77      1.95 o 
  -4   5   8       30.45       28.40      1.81 o 
  -3   5   8        3.57        2.77      1.24 o 
  -2   5   8       14.05       14.69      1.58 o 
  -1   5   8        6.56        6.61      1.38 o 
   0   5   8        1.06        1.79      1.14 o 
   1   5   8       15.89       14.85      1.52 o 
   2   5   8       19.14       23.28      2.70 o 
   3   5   8        0.25       -0.17      1.88 o 
   4   5   8        0.31       -1.88      2.15 o 
  -6   6   8        0.16       -2.28      1.83 o 
  -5   6   8        0.00        2.19      2.04 o 
  -4   6   8       78.25       70.70      2.57 o 
  -3   6   8        4.37        5.06      1.43 o 
  -2   6   8        0.80       -0.65      1.28 o 
  -1   6   8       54.23       56.66      3.56 o 
   0   6   8       80.86       79.24      2.68 o 
   1   6   8       26.12       26.06      2.09 o 
   2   6   8        3.65        3.63      2.16 o 
   3   6   8        0.17       -1.95      2.13 o 
   4   6   8        0.62        0.14      2.40 o 
  -6   7   8       10.42        6.96      3.80 o 
  -5   7   8        1.48       -2.56      1.70 o 
  -4   7   8       12.82       14.20      1.85 o 
  -3   7   8        0.07        3.22      1.38 o 
  -2   7   8       47.16       49.48      2.42 o 
  -1   7   8       13.64       10.09      1.60 o 
   0   7   8        0.40       -1.05      1.24 o 
   1   7   8       21.34       20.48      1.87 o 
   2   7   8        0.66        1.47      2.18 o 
   3   7   8        3.86       -0.36      2.24 o 
  -5   8   8        0.28        1.41      2.39 o 
  -4   8   8        0.23        0.94      1.39 o 
  -3   8   8        2.98        2.25      1.51 o 
  -2   8   8       28.49       31.76      2.58 o 
  -1   8   8        3.92        8.70      2.60 o 
   0   8   8       12.87       10.78      1.68 o 
   1   8   8        1.65        3.18      2.08 o 
   2   8   8        0.18        1.02      2.21 o 
  -5   9   8        0.30       -0.14      2.39 o 
  -4   9   8        6.96        6.27      2.03 o 
  -3   9   8       11.49       16.90      2.38 o 
  -2   9   8        1.83        0.86      2.32 o 
  -1   9   8        4.43        4.48      2.68 o 
   0   9   8        0.07       -1.95      1.69 o 
   1   9   8        0.58        0.88      1.95 o 
  -4  10   8        0.04       -2.64      1.76 o 
  -3  10   8        1.45        7.27      2.39 o 
  -2  10   8       18.18       23.51      2.93 o 
  -1  10   8        1.25        3.12      2.16 o 
   0  10   8        2.70        1.13      3.80 o 
   0 -12   9        8.00       13.52      2.94 o 
   1 -12   9        0.04       -2.34      2.39 o 
   2 -12   9        0.72        6.48      3.38 o 
   3 -12   9        5.83        4.13      2.37 o 
  -1 -11   9       11.42        9.19      2.64 o 
   0 -11   9        1.16       -0.18      1.98 o 
   1 -11   9       24.66       26.01      3.08 o 
   2 -11   9        2.71        1.48      2.09 o 
   3 -11   9        1.27        3.49      2.27 o 
   4 -11   9        2.26        1.56      2.10 o 
  -2 -10   9        0.01        1.86      2.14 o 
  -1 -10   9        7.43       10.14      2.44 o 
   0 -10   9       55.41       55.83      3.83 o 
   1 -10   9       19.82       22.45      2.78 o 
   2 -10   9       12.34       15.50      2.54 o 
   3 -10   9        5.75        5.86      2.33 o 
   4 -10   9        1.90        5.07      2.27 o 
   5 -10   9       18.19       22.72      6.27 o 
  -3  -9   9        1.44        2.77      3.03 o 
  -2  -9   9        0.09        2.33      1.98 o 
  -1  -9   9       13.32       13.68      2.38 o 
   0  -9   9       24.99       19.10      2.64 o 
   1  -9   9        0.05       -0.76      1.72 o 
   2  -9   9        7.97        3.76      2.08 o 
   3  -9   9       10.45       10.22      2.24 o 
   4  -9   9        0.25        0.19      1.76 o 
   5  -9   9       16.92       23.19      3.03 o 
  -4  -8   9        2.04        6.78      1.70 o 
  -3  -8   9        1.06        0.28      2.09 o 
  -2  -8   9        3.05        4.75      1.56 o 
  -1  -8   9        2.16        1.82      1.56 o 
   0  -8   9       35.77       36.10      2.79 o 
   1  -8   9       26.62       18.91      2.34 o 
   2  -8   9        1.00        1.72      1.68 o 
   3  -8   9        5.98        6.51      1.94 o 
   4  -8   9       29.14       26.85      2.74 o 
   5  -8   9        0.08       -2.92      2.18 o 
   6  -8   9        0.09       -2.89      1.93 o 
  -4  -7   9        0.59       -2.16      3.58 o 
  -3  -7   9       14.32       15.63      1.80 o 
  -2  -7   9       18.78       16.97      1.87 o 
  -1  -7   9        2.43        1.88      1.38 o 
   0  -7   9      163.28      148.07      3.19 o 
   1  -7   9       34.08       32.37      1.61 o 
   2  -7   9        0.75       -0.43      1.53 o 
   3  -7   9      119.75      122.48      2.80 o 
   4  -7   9       48.42       45.92      2.22 o 
   5  -7   9        4.61        7.43      2.14 o 
   6  -7   9        2.09        1.55      2.96 o 
  -5  -6   9        0.00        3.61      1.88 o 
  -4  -6   9        5.56        8.01      1.65 o 
  -3  -6   9       18.72       20.12      1.91 o 
  -2  -6   9       15.88       16.20      1.76 o 
  -1  -6   9        1.13        1.13      1.27 o 
   0  -6   9       28.22       25.59      1.70 o 
   1  -6   9      111.52      110.19      2.98 o 
   2  -6   9      511.00      489.83      5.84 o 
   3  -6   9       63.53       60.37      2.27 o 
   4  -6   9       52.71       54.36      2.34 o 
   5  -6   9        1.99        2.93      1.31 o 
   6  -6   9        6.29       10.81      2.20 o 
  -5  -5   9        0.13       -0.23      1.51 o 
  -4  -5   9        0.28        2.54      1.45 o 
  -3  -5   9        5.58        3.63      1.43 o 
  -2  -5   9       44.12       36.20      2.04 o 
  -1  -5   9       44.59       41.71      2.03 o 
   0  -5   9      104.12       96.05      2.42 o 
   1  -5   9       60.18       62.31      1.99 o 
   2  -5   9      274.74      267.70      3.92 o 
   3  -5   9      189.97      171.38      3.33 o 
   4  -5   9        5.59        7.05      1.34 o 
   5  -5   9        0.37        0.57      1.25 o 
   6  -5   9        6.85       12.28      3.87 o 
  -6  -4   9        0.90        0.77      1.94 o 
  -5  -4   9        0.53       -0.18      2.47 o 
  -4  -4   9       15.56       15.68      2.27 o 
  -3  -4   9       26.59       31.28      1.93 o 
  -2  -4   9      120.44      134.90      2.95 o 
  -1  -4   9       80.06       74.24      2.17 o 
   0  -4   9        1.44        2.67      0.97 o 
   1  -4   9       50.21       48.32      1.84 o 
   2  -4   9      730.68      731.81      7.78 o 
   3  -4   9       71.80       64.70      2.37 o 
   4  -4   9        5.64        4.73      1.81 o 
   5  -4   9        3.11        5.28      1.96 o 
   6  -4   9        1.43       -0.25      1.90 o 
  -6  -3   9        0.33        1.80      4.30 o 
  -5  -3   9        4.36        8.30      5.28 o 
  -4  -3   9        0.27       -0.23      1.25 o 
  -3  -3   9       34.78       38.68      1.93 o 
  -2  -3   9        0.00        0.60      0.99 o 
  -1  -3   9      182.94      190.66      2.98 o 
   0  -3   9        1.10        0.10      0.79 o 
   1  -3   9       58.45       59.17      1.90 o 
   2  -3   9      227.29      243.07      3.60 o 
   3  -3   9        3.04        1.54      1.00 o 
   4  -3   9        8.96       11.66      1.38 o 
   5  -3   9        2.93       -2.07      1.54 o 
   6  -3   9        7.15        7.49      2.39 o 
  -6  -2   9       26.42       33.63      2.97 o 
  -5  -2   9        4.51        8.91      1.92 o 
  -4  -2   9       20.18       26.24      1.77 o 
  -3  -2   9        0.02        1.19      1.00 o 
  -2  -2   9       61.00       60.81      1.90 o 
  -1  -2   9       24.49       25.61      1.26 o 
   0  -2   9      472.16      505.09      5.44 o 
   1  -2   9      141.32      153.42      2.64 o 
   2  -2   9        2.54        2.77      0.86 o 
   3  -2   9        6.70       13.57      3.10 o 
   4  -2   9        2.48        4.04      1.76 o 
   5  -2   9       18.35       23.01      2.63 o 
   6  -2   9        0.37        1.33      2.96 o 
  -6  -1   9        4.39        3.83      1.96 o 
  -5  -1   9        9.47        5.64      2.03 o 
  -4  -1   9       13.33       16.32      1.43 o 
  -3  -1   9        1.19       -0.98      1.25 o 
  -2  -1   9        5.98        3.80      1.41 o 
  -1  -1   9      213.52      212.56      2.87 o 
   0  -1   9      138.00      137.38      2.39 o 
   1  -1   9        3.45        2.81      0.82 o 
   2  -1   9       27.54       23.74      1.98 o 
   3  -1   9      114.57      106.21      2.01 o 
   4  -1   9       33.90       31.28      2.74 o 
   5  -1   9       31.86       14.06     11.34 o 
   6  -1   9        0.70       -2.28      2.68 o 
  -6   0   9        0.39        0.40      1.74 o 
  -5   0   9       57.37       57.08      3.28 o 
  -4   0   9       27.50       30.65      3.66 o 
  -3   0   9       46.77       49.34      2.73 o 
  -2   0   9        0.41       -0.68      1.19 o 
  -1   0   9      123.21      121.65      2.10 o 
   0   0   9       49.55       41.33      1.51 o 
   1   0   9       23.31       21.38      1.23 o 
   2   0   9        2.64        1.69      1.59 o 
   3   0   9        0.68        0.51      1.52 o 
   4   0   9        5.23        4.56      1.90 o 
   5   0   9        4.08        9.30      3.80 o 
   6   0   9        7.02        6.72      2.44 o 
  -6   1   9        1.84        2.58      1.76 o 
  -5   1   9       12.63       17.76      2.34 o 
  -4   1   9       26.95       27.26      3.24 o 
  -3   1   9       17.10       28.39      2.19 o 
  -2   1   9       14.04       16.07      1.83 o 
  -1   1   9       33.27       26.74      1.34 o 
   0   1   9      346.52      355.49      4.29 o 
   1   1   9      176.40      161.70      2.63 o 
   2   1   9      467.31      444.28      4.78 o 
   3   1   9        7.47        9.49      1.93 o 
   4   1   9       75.34       68.54      4.02 o 
   5   1   9       10.28       -2.18      7.11 o 
   6   1   9        7.37       10.69      2.67 o 
  -6   2   9        5.56        6.14      1.99 o 
  -5   2   9       31.13       30.10      2.78 o 
  -4   2   9        0.35       -1.31      1.39 o 
  -3   2   9        0.43        0.50      0.61 o 
  -2   2   9       48.51       48.73      1.60 o 
  -1   2   9      315.57      326.80      4.19 o 
   0   2   9      118.51      111.28      2.37 o 
   1   2   9      747.54      738.36      7.90 o 
   2   2   9     1112.50     1085.65     22.61 o 
   3   2   9      359.25      321.91      6.87 o 
   4   2   9        0.22        1.20      1.93 o 
   5   2   9        2.49        1.41      2.82 o 
  -6   3   9        0.85        2.37      1.96 o 
  -5   3   9        9.61        9.56      2.82 o 
  -4   3   9        1.03        1.30      2.39 o 
  -3   3   9        3.42        2.18      0.82 o 
  -2   3   9      128.85      141.19      2.78 o 
  -1   3   9        0.93        2.18      1.05 o 
   0   3   9       11.00       14.37      1.27 o 
   1   3   9      117.62      119.65      2.55 o 
   2   3   9       79.05       64.63      3.63 o 
   3   3   9        0.16       -1.66      1.82 o 
   4   3   9        0.54       -2.50      1.90 o 
   5   3   9        3.28        4.38      2.53 o 
  -6   4   9       14.77       18.10      2.68 o 
  -5   4   9       17.86       15.58      2.34 o 
  -4   4   9       12.05       11.71      1.30 o 
  -3   4   9       82.85       83.13      4.72 o 
  -2   4   9       52.08       47.73      2.16 o 
  -1   4   9        0.17       -0.07      1.05 o 
   0   4   9        3.54        4.90      1.19 o 
   1   4   9        1.76        0.14      1.76 o 
   2   4   9      105.12      111.74      4.17 o 
   3   4   9       28.83       27.74      3.03 o 
   4   4   9        0.13       -1.70      1.98 o 
  -6   5   9        0.58       -0.79      1.94 o 
  -5   5   9        5.43        0.99      1.90 o 
  -4   5   9        3.50        1.86      1.17 o 
  -3   5   9       33.65       28.38      3.07 o 
  -2   5   9       73.02       67.83      2.54 o 
  -1   5   9        0.63        0.84      1.26 o 
   0   5   9        0.94        1.06      1.19 o 
   1   5   9        1.38        2.48      1.22 o 
   2   5   9        1.29       -1.92      1.85 o 
   3   5   9        8.88        7.02      2.34 o 
   4   5   9        1.15       -0.59      2.32 o 
  -6   6   9        3.15        3.15      2.96 o 
  -5   6   9        9.03       12.45      2.34 o 
  -4   6   9       16.17       16.97      1.85 o 
  -3   6   9       30.20       32.89      2.14 o 
  -2   6   9       48.64       51.36      3.70 o 
  -1   6   9        4.59        6.64      1.45 o 
   0   6   9       19.73       21.93      1.84 o 
   1   6   9        3.19        2.72      1.34 o 
   2   6   9        8.41        9.34      2.34 o 
   3   6   9        0.57        0.26      2.39 o 
  -6   7   9        0.18       -3.41      2.39 o 
  -5   7   9        0.04        2.27      1.92 o 
  -4   7   9        0.45        2.84      1.45 o 
  -3   7   9        2.54        6.56      1.52 o 
  -2   7   9       20.28       19.95      1.89 o 
  -1   7   9       14.38       14.98      1.70 o 
   0   7   9        0.92        3.21      1.41 o 
   1   7   9        2.59       -0.11      1.88 o 
   2   7   9       11.42       10.99      2.54 o 
   3   7   9        1.16        4.48      2.58 o 
  -5   8   9        3.25        4.23      2.68 o 
  -4   8   9       10.12       13.27      1.89 o 
  -3   8   9       39.21       50.04      3.58 o 
  -2   8   9        5.40       12.58      1.90 o 
  -1   8   9        6.79        8.82      1.65 o 
   0   8   9        0.08        1.64      1.82 o 
   1   8   9        0.53        2.10      2.16 o 
   2   8   9       12.08       17.23      5.35 o 
  -4   9   9        8.22       11.09      3.87 o 
  -3   9   9        2.66        9.64      2.16 o 
  -2   9   9        5.48        8.52      2.19 o 
  -1   9   9        2.50        3.04      2.11 o 
   0   9   9        1.38        3.27      1.66 o 
   1   9   9        2.15        5.69      2.24 o 
  -3  10   9        0.49        4.12      5.78 o 
  -2  10   9       16.93       19.49      4.93 o 
  -1  10   9        0.71        2.04      2.13 o 
   0 -12  10        3.68        5.19      2.57 o 
   1 -12  10        0.54        1.33      2.37 o 
   2 -12  10        0.30       -0.11      2.28 o 
   3 -12  10        2.79        5.01      2.54 o 
  -1 -11  10       28.08       26.67      3.14 o 
   0 -11  10        1.15        2.77      2.14 o 
   1 -11  10        0.08        3.34      2.23 o 
   2 -11  10        1.05       -0.01      2.06 o 
   3 -11  10        0.66       -1.65      4.30 o 
   4 -11  10       23.26       25.26      3.34 o 
  -2 -10  10        4.49        8.02      2.34 o 
  -1 -10  10        0.01        0.43      2.04 o 
   0 -10  10        7.07        7.61      2.29 o 
   1 -10  10        0.25        2.72      2.03 o 
   2 -10  10        0.95        0.92      2.61 o 
   3 -10  10        5.20        3.84      2.08 o 
   4 -10  10        0.07        1.46      2.13 o 
   5 -10  10        1.61        0.55      3.73 o 
  -3  -9  10        2.92        2.50      4.44 o 
  -2  -9  10        3.78        5.21      3.24 o 
  -1  -9  10        1.71        0.65      2.11 o 
   0  -9  10        3.59        3.28      1.98 o 
   1  -9  10       25.93       17.84      2.44 o 
   2  -9  10        5.47        6.94      2.14 o 
   3  -9  10        6.98        7.88      2.13 o 
   4  -9  10        1.02       -0.25      2.04 o 
   5  -9  10        2.29        3.97      2.10 o 
  -4  -8  10        0.08        0.67      3.03 o 
  -3  -8  10        0.00        5.64      1.57 o 
  -2  -8  10       24.19       27.10      2.19 o 
  -1  -8  10       48.15       45.58      2.71 o 
   0  -8  10       14.03        5.47      1.82 o 
   1  -8  10        0.03        0.29      1.62 o 
   2  -8  10       11.66       15.61      2.24 o 
   3  -8  10       57.50       59.62      3.48 o 
   4  -8  10        0.68        1.66      1.86 o 
   5  -8  10        2.44        3.45      3.10 o 
   6  -8  10        0.05        1.13      2.82 o 
  -4  -7  10        0.01        1.59      1.55 o 
  -3  -7  10        8.46        9.13      1.75 o 
  -2  -7  10        0.85        1.64      1.40 o 
  -1  -7  10        1.50        0.85      1.38 o 
   0  -7  10      152.54      155.58      3.29 o 
   1  -7  10       15.16       16.80      1.70 o 
   2  -7  10        0.89        1.35      0.94 o 
   3  -7  10      107.51      112.22      2.82 o 
   4  -7  10       59.48       62.30      2.50 o 
   5  -7  10        0.29       -1.85      3.31 o 
   6  -7  10        0.91        0.28      2.68 o 
  -5  -6  10        0.98        1.58      1.90 o 
  -4  -6  10        5.56        7.73      1.62 o 
  -3  -6  10        1.48        1.97      1.45 o 
  -2  -6  10        5.94        3.40      1.40 o 
  -1  -6  10        3.18        2.64      1.35 o 
   0  -6  10       11.09       10.49      1.45 o 
   1  -6  10       14.83       14.83      1.41 o 
   2  -6  10      270.64      267.84      4.14 o 
   3  -6  10      303.54      302.19      4.66 o 
   4  -6  10      107.35       91.52      2.85 o 
   5  -6  10        8.86        4.12      1.47 o 
   6  -6  10       12.57       16.21      2.43 o 
  -5  -5  10       15.67       24.04      3.94 o 
  -4  -5  10        8.39        9.08      1.84 o 
  -3  -5  10       25.54       33.67      2.13 o 
  -2  -5  10      188.05      179.46      3.61 o 
  -1  -5  10      279.89      277.87      4.25 o 
   0  -5  10      156.16      151.81      3.05 o 
   1  -5  10        0.73        1.02      0.99 o 
   2  -5  10      909.56      868.50      8.94 o 
   3  -5  10       55.31       51.70      2.19 o 
   4  -5  10        0.01       -0.53      1.18 o 
   5  -5  10        1.06        0.28      3.31 o 
   6  -5  10        5.34       11.76      2.37 o 
  -5  -4  10        5.34        6.23      1.94 o 
  -4  -4  10        5.11        6.97      2.39 o 
  -3  -4  10      429.17      440.01      5.89 o 
  -2  -4  10      587.48      600.56      6.91 o 
  -1  -4  10      327.21      320.24      4.39 o 
   0  -4  10      512.34      497.83      5.74 o 
   1  -4  10      181.59      185.44      3.20 o 
   2  -4  10        2.56        1.52      0.99 o 
   3  -4  10       19.75       16.87      1.48 o 
   4  -4  10       16.56       18.22      1.63 o 
   5  -4  10        5.13        4.68      1.86 o 
   6  -4  10        0.15        0.22      2.00 o 
  -6  -3  10       26.12       27.78      2.92 o 
  -5  -3  10        4.45        5.71      2.32 o 
  -4  -3  10        3.34        1.52      1.75 o 
  -3  -3  10        0.91        2.55      1.18 o 
  -2  -3  10       58.58       58.72      1.98 o 
  -1  -3  10      475.90      453.44      5.26 o 
   0  -3  10       17.01       20.07      1.34 o 
   1  -3  10      112.78      106.89      2.40 o 
   2  -3  10       74.62       73.88      2.18 o 
   3  -3  10        5.42        7.24      1.21 o 
   4  -3  10       52.06       48.44      2.75 o 
   5  -3  10        4.78        1.41      2.82 o 
   6  -3  10        0.42        1.45      1.98 o 
  -6  -2  10        0.88        3.25      1.86 o 
  -5  -2  10        4.88        7.28      2.18 o 
  -4  -2  10       80.26       80.22      3.34 o 
  -3  -2  10       77.45       70.94      2.11 o 
  -2  -2  10       95.79      102.24      1.93 o 
  -1  -2  10       20.71       21.48      1.38 o 
   0  -2  10      514.55      519.97      5.70 o 
   1  -2  10      315.53      300.02      3.99 o 
   2  -2  10       20.07       22.40      1.38 o 
   3  -2  10        3.13        2.85      0.96 o 
   4  -2  10       14.05       14.27      2.13 o 
   5  -2  10        0.19        2.76      1.82 o 
   6  -2  10        0.10        2.23      2.13 o 
  -6  -1  10       32.98       26.81      2.97 o 
  -5  -1  10        9.54        6.02      2.05 o 
  -4  -1  10        2.66        1.35      1.58 o 
  -3  -1  10        0.26       -1.85      1.23 o 
  -2  -1  10        3.28        5.35      1.43 o 
  -1  -1  10      131.26      155.43      2.42 o 
   0  -1  10        6.01        3.45      0.86 o 
   1  -1  10        4.26        4.55      0.90 o 
   2  -1  10       27.60       20.29      1.21 o 
   3  -1  10        2.43        1.37      1.50 o 
   4  -1  10       19.40       18.67      2.34 o 
   5  -1  10        0.01       -0.27      2.32 o 
   6  -1  10        0.02       -0.08      1.95 o 
  -6   0  10        0.62        2.06      1.78 o 
  -5   0  10        9.15       14.22      2.26 o 
  -4   0  10        1.49        1.00      1.70 o 
  -3   0  10       12.89       12.14      1.79 o 
  -2   0  10       33.82       39.20      2.29 o 
  -1   0  10      159.14      166.69      2.63 o 
   0   0  10       25.81       27.67      1.44 o 
   1   0  10       14.24       11.46      1.06 o 
   2   0  10       11.92        8.77      0.85 o 
   3   0  10       23.06       26.97      2.54 o 
   4   0  10       27.17       32.35      2.94 o 
   5   0  10        2.93        5.92      2.16 o 
   6   0  10       25.66       31.65      3.57 o 
  -6   1  10        3.93        6.12      2.08 o 
  -5   1  10        8.08        3.06      2.00 o 
  -4   1  10       13.54       17.75      2.29 o 
  -3   1  10       58.72       55.74      2.91 o 
  -2   1  10      110.79      116.30      3.44 o 
  -1   1  10       33.24       34.43      1.56 o 
   0   1  10       31.88       39.77      1.66 o 
   1   1  10       15.78       10.33      1.94 o 
   2   1  10       99.76       99.80      1.91 o 
   3   1  10       32.87       38.44      2.98 o 
   4   1  10        0.09        0.69      2.61 o 
   5   1  10        0.42        1.79      1.98 o 
  -6   2  10        0.06        2.22      3.59 o 
  -5   2  10        5.82        3.71      2.04 o 
  -4   2  10       16.87       11.62      2.05 o 
  -3   2  10        6.59        5.65      1.97 o 
  -2   2  10      137.37      130.43      2.43 o 
  -1   2  10      104.00      105.91      2.49 o 
   0   2  10       35.98       33.53      1.66 o 
   1   2  10        5.00        5.89      1.03 o 
   2   2  10       17.48       24.98      6.76 o 
   3   2  10       81.61       83.07      3.78 o 
   4   2  10        0.38        6.02      3.73 o 
   5   2  10        4.34        2.47      2.34 o 
  -6   3  10        1.61        5.12      2.11 o 
  -5   3  10        3.85        3.12      1.81 o 
  -4   3  10      118.03      111.00      3.95 o 
  -3   3  10       50.86       43.91      1.71 o 
  -2   3  10      125.42      119.86      2.61 o 
  -1   3  10      142.48      125.21      2.87 o 
   0   3  10      102.55      104.82      2.61 o 
   1   3  10       65.43       69.77      2.09 o 
   2   3  10      171.51      173.25     13.74 o 
   3   3  10        0.10       -1.00      2.47 o 
   4   3  10       16.04       17.32      4.44 o 
   5   3  10        0.17       -0.13      2.42 o 
  -6   4  10       13.95       13.37      3.17 o 
  -5   4  10        7.70        5.86      2.11 o 
  -4   4  10      115.90      104.22      3.92 o 
  -3   4  10      613.31      604.46      8.92 o 
  -2   4  10      721.49      696.71      8.02 o 
  -1   4  10       25.77       28.90      1.81 o 
   0   4  10        1.24        0.81      1.11 o 
   1   4  10        0.82        0.09      1.05 o 
   2   4  10        0.31        0.86      1.95 o 
   3   4  10       31.04       33.20      4.65 o 
   4   4  10        0.57        1.86      2.37 o 
  -6   5  10        9.46       10.05      2.55 o 
  -5   5  10       21.00       13.59      2.50 o 
  -4   5  10       57.32       53.59      3.31 o 
  -3   5  10      462.87      442.18      9.44 o 
  -2   5  10        8.26        9.84      1.57 o 
  -1   5  10       27.14       28.34      1.95 o 
   0   5  10        0.24        0.62      1.19 o 
   1   5  10       35.94       33.40      2.43 o 
   2   5  10       25.00       25.78      3.01 o 
   3   5  10        6.20        7.94      2.47 o 
   4   5  10        1.40        3.76      2.70 o 
  -6   6  10        1.09        1.98      2.15 o 
  -5   6  10        0.79       -0.93      1.98 o 
  -4   6  10        3.76        5.60      2.05 o 
  -3   6  10        3.70        6.97      2.54 o 
  -2   6  10        0.95        0.40      1.33 o 
  -1   6  10        1.59        2.83      1.35 o 
   0   6  10        0.20       -1.70      2.23 o 
   1   6  10        4.42        3.50      4.37 o 
   2   6  10        0.11        2.02      2.39 o 
   3   6  10        0.95        0.93      2.34 o 
  -5   7  10        0.79       -0.41      1.85 o 
  -4   7  10        5.00        4.43      2.24 o 
  -3   7  10       12.33       13.57      1.80 o 
  -2   7  10       18.63       23.87      2.05 o 
  -1   7  10        0.26        2.61      1.41 o 
   0   7  10        0.01       -0.44      1.49 o 
   1   7  10        6.61        7.37      4.93 o 
   2   7  10       14.79       16.07      2.91 o 
  -5   8  10        2.57        2.68      2.82 o 
  -4   8  10        3.10        5.59      2.23 o 
  -3   8  10        6.58        7.39      1.74 o 
  -2   8  10       12.57       20.54      2.06 o 
  -1   8  10        0.80        1.05      1.45 o 
   0   8  10        0.79        0.04      1.45 o 
   1   8  10       10.80       12.03      2.63 o 
  -4   9  10        0.03        2.54      2.82 o 
  -3   9  10        3.28        1.18      1.86 o 
  -2   9  10        5.51       11.37      2.34 o 
  -1   9  10        0.89        1.78      1.96 o 
   0   9  10        2.59        1.13      2.00 o 
   1 -12  11        8.85       12.18      2.63 o 
   2 -12  11       43.55       51.09      4.08 o 
  -1 -11  11        4.09        2.80      2.38 o 
   0 -11  11        0.53        5.10      2.18 o 
   1 -11  11        0.02        3.09      2.25 o 
   2 -11  11        0.00        1.13      2.23 o 
   3 -11  11        4.91        3.24      2.34 o 
   4 -11  11        0.15       -0.19      2.27 o 
  -2 -10  11        0.16        5.03      2.14 o 
  -1 -10  11        0.01        1.79      2.18 o 
   0 -10  11       10.12       12.23      2.53 o 
   1 -10  11       23.02       21.97      4.23 o 
   2 -10  11        6.38        5.43      2.28 o 
   3 -10  11        6.53        8.59      3.10 o 
   4 -10  11        5.75        6.98      2.47 o 
   5 -10  11        4.29        9.51      2.53 o 
  -3  -9  11        5.21        9.07      3.31 o 
  -2  -9  11        0.90        4.95      2.04 o 
  -1  -9  11       18.61       22.68      2.74 o 
   0  -9  11        0.47        1.74      1.84 o 
   1  -9  11       25.99       19.81      2.49 o 
   2  -9  11       24.47       18.00      2.89 o 
   3  -9  11        0.66        0.50      1.98 o 
   4  -9  11        4.14        4.85      3.10 o 
   5  -9  11        1.12        1.55      3.10 o 
  -4  -8  11        0.19       -3.17      2.11 o 
  -3  -8  11        0.27        2.21      1.77 o 
  -2  -8  11        1.14        2.19      1.57 o 
  -1  -8  11        6.82        3.71      1.55 o 
   0  -8  11        6.29        2.75      1.79 o 
   1  -8  11       14.96       13.02      2.14 o 
   2  -8  11       16.84       18.34      2.44 o 
   3  -8  11       43.78       45.11      3.34 o 
   4  -8  11        0.14       -0.89      1.76 o 
   5  -8  11        0.08        2.33      2.89 o 
  -4  -7  11        2.77        4.06      2.06 o 
  -3  -7  11        0.24        1.09      1.50 o 
  -2  -7  11       15.72       12.67      1.73 o 
  -1  -7  11        7.72        8.36      1.54 o 
   0  -7  11       43.08       44.80      2.25 o 
   1  -7  11       41.14       40.97      3.65 o 
   2  -7  11       20.91       23.34      1.62 o 
   3  -7  11        8.79       10.84      1.41 o 
   4  -7  11       12.24       12.97      1.62 o 
   5  -7  11        9.09       12.76      2.28 o 
   6  -7  11       21.62       19.58      4.37 o 
  -5  -6  11        0.23        3.10      1.86 o 
  -4  -6  11        4.07        7.48      2.08 o 
  -3  -6  11       20.16       27.05      2.12 o 
  -2  -6  11       85.04       73.50      4.08 o 
  -1  -6  11       83.35       81.39      2.96 o 
   0  -6  11        6.25        7.11      1.37 o 
   1  -6  11       12.99        9.91      1.40 o 
   2  -6  11      502.72      500.92      6.25 o 
   3  -6  11      427.95      429.32      5.89 o 
   4  -6  11        3.92        0.62      1.36 o 
   5  -6  11        0.84        2.07      1.41 o 
   6  -6  11        4.92        8.31      3.94 o 
  -5  -5  11        0.00        5.01      1.94 o 
  -4  -5  11        0.90        0.74      2.61 o 
  -3  -5  11        1.22        2.78      1.35 o 
  -2  -5  11        6.92        7.38      1.41 o 
  -1  -5  11        0.41       -0.93      1.12 o 
   0  -5  11       13.14       12.49      1.41 o 
   1  -5  11      156.90      154.56      3.16 o 
   2  -5  11       23.61       27.53      1.73 o 
   3  -5  11      173.44      172.41      3.56 o 
   4  -5  11        0.01        0.58      1.16 o 
   5  -5  11        0.58        3.09      2.54 o 
   6  -5  11        1.90        4.11      2.06 o 
  -5  -4  11        1.22       -1.44      5.00 o 
  -4  -4  11        4.20        0.75      1.68 o 
  -3  -4  11        6.82        5.01      1.29 o 
  -2  -4  11        1.53        0.67      1.13 o 
  -1  -4  11      149.07      148.24      3.06 o 
   0  -4  11        7.05        4.62      1.07 o 
   1  -4  11      456.31      449.87      5.58 o 
   2  -4  11      188.47      170.71      3.26 o 
   3  -4  11        0.01       -1.66      1.10 o 
   4  -4  11        5.35        7.29      1.38 o 
   5  -4  11        0.57        3.34      2.25 o 
   6  -4  11        3.29        1.03      2.08 o 
  -6  -3  11        0.95        6.80      2.05 o 
  -5  -3  11        0.53       -1.96      1.97 o 
  -4  -3  11       25.58       21.51      3.38 o 
  -3  -3  11      207.31      227.19      3.71 o 
  -2  -3  11       43.92       44.21      1.72 o 
  -1  -3  11       82.60       77.29      2.05 o 
   0  -3  11       91.10       86.03      2.25 o 
   1  -3  11        1.84        2.04      0.96 o 
   2  -3  11       41.66       35.90      1.82 o 
   3  -3  11        2.31        1.02      1.09 o 
   4  -3  11       36.60       41.07      7.11 o 
   5  -3  11        1.35        4.34      2.00 o 
   6  -3  11        2.97        0.99      2.00 o 
  -6  -2  11       20.30       24.91      2.89 o 
  -5  -2  11       38.98       41.75      3.25 o 
  -4  -2  11       78.65       79.56      3.60 o 
  -3  -2  11      230.93      232.14      6.34 o 
  -2  -2  11       30.19       32.76      2.87 o 
  -1  -2  11       73.92       66.22      1.78 o 
   0  -2  11      190.11      168.81      3.68 o 
   1  -2  11        5.83        6.03      1.03 o 
   2  -2  11      142.91      123.57      2.56 o 
   3  -2  11        4.47        3.04      1.01 o 
   4  -2  11       21.81       14.05      2.16 o 
   5  -2  11        1.16        1.68      2.11 o 
   6  -2  11        2.13        3.40      5.00 o 
  -6  -1  11        0.48       -1.20      1.67 o 
  -5  -1  11       14.67       11.55      2.32 o 
  -4  -1  11      119.11      113.28      4.19 o 
  -3  -1  11        2.98        2.41      1.62 o 
  -2  -1  11        0.57        2.71      1.51 o 
  -1  -1  11      106.65      119.33      2.21 o 
   0  -1  11        1.79        0.55      0.86 o 
   1  -1  11       11.86       11.92      1.18 o 
   2  -1  11      182.30      183.25      3.03 o 
   3  -1  11       12.13       10.67      3.87 o 
   4  -1  11        8.10        5.80      2.06 o 
   5  -1  11        1.78        4.45      1.98 o 
   6  -1  11        5.64        8.89      2.60 o 
  -6   0  11        1.20        7.09      2.12 o 
  -5   0  11        0.00       -0.13      1.79 o 
  -4   0  11       63.03       73.17      3.57 o 
  -3   0  11       98.79      101.92      3.75 o 
  -2   0  11       59.86       67.38      3.10 o 
  -1   0  11       36.92       35.35      1.44 o 
   0   0  11        8.25       10.29      1.33 o 
   1   0  11       97.24      100.17      2.28 o 
   2   0  11      126.03      121.14      2.35 o 
   3   0  11        2.04        1.37      1.68 o 
   4   0  11        6.45        6.28      2.11 o 
   5   0  11        0.80        4.56      1.98 o 
  -6   1  11        4.96       12.87      2.45 o 
  -5   1  11        0.02       -2.53      1.68 o 
  -4   1  11        6.91        5.94      1.88 o 
  -3   1  11        1.67        2.01      1.48 o 
  -2   1  11        0.03        0.85      1.37 o 
  -1   1  11       30.11       30.80      1.59 o 
   0   1  11       99.95      104.90      3.07 o 
   1   1  11        0.00       -0.55      0.81 o 
   2   1  11      166.56      142.10      2.46 o 
   3   1  11        0.01       -0.24      3.73 o 
   4   1  11        0.03       -2.34      1.56 o 
   5   1  11       15.24       21.21      3.01 o 
  -6   2  11        5.09        7.25      2.61 o 
  -5   2  11        6.30        5.80      2.13 o 
  -4   2  11        8.06        8.99      2.05 o 
  -3   2  11      178.80      188.13      4.98 o 
  -2   2  11       85.15       85.71      2.44 o 
  -1   2  11      350.57      355.23      4.74 o 
   0   2  11       12.43       14.94      1.33 o 
   1   2  11       54.61       59.93      1.99 o 
   2   2  11      391.70      352.20     10.00 o 
   3   2  11       37.80       35.15      4.09 o 
   4   2  11        5.89        5.00      5.64 o 
   5   2  11        3.04        1.36      2.23 o 
  -6   3  11        1.58        1.90      2.10 o 
  -5   3  11        1.16       -1.19      1.75 o 
  -4   3  11        6.58        7.75      3.80 o 
  -3   3  11       69.06       68.17      3.51 o 
  -2   3  11      135.32      130.40      2.82 o 
  -1   3  11      127.51      121.75      2.85 o 
   0   3  11       14.34       17.95      1.85 o 
   1   3  11      224.90      212.82      3.65 o 
   2   3  11      180.55      173.60      9.16 o 
   3   3  11       19.73       21.25      2.89 o 
   4   3  11        0.41       -4.13      6.41 o 
  -6   4  11       12.00        5.83      2.30 o 
  -5   4  11        6.56        4.78      2.07 o 
  -4   4  11       73.08       64.20      3.42 o 
  -3   4  11      329.96      333.82      4.83 o 
  -2   4  11       18.74       17.44      1.65 o 
  -1   4  11       23.94       24.82      1.83 o 
   0   4  11        1.10        0.92      1.21 o 
   1   4  11        2.43        2.77      1.17 o 
   2   4  11        8.03        9.50      2.43 o 
   3   4  11       34.43       27.84      3.23 o 
   4   4  11        5.28        4.90      2.53 o 
  -6   5  11        3.97        3.13      2.17 o 
  -5   5  11        7.43        3.90      2.05 o 
  -4   5  11       85.64       79.59      4.30 o 
  -3   5  11        0.02        0.26      1.28 o 
  -2   5  11       72.00       72.96      2.66 o 
  -1   5  11        7.10        6.37      1.46 o 
   0   5  11        0.39       -0.43      1.20 o 
   1   5  11       27.47       30.51      2.07 o 
   2   5  11       15.90       12.68      3.80 o 
   3   5  11        4.51        6.84      2.60 o 
  -6   6  11        0.08       -5.07      3.38 o 
  -5   6  11        0.18        1.16      2.05 o 
  -4   6  11        1.34        0.58      4.86 o 
  -3   6  11        8.97        9.35      1.55 o 
  -2   6  11       23.43       25.44      2.64 o 
  -1   6  11        2.39        1.28      1.33 o 
   0   6  11       10.33       15.39      1.76 o 
   1   6  11        0.01        0.14      2.89 o 
   2   6  11        1.36        1.85      2.29 o 
   3   6  11        4.51       11.81      2.89 o 
  -5   7  11        0.01        0.52      2.21 o 
  -4   7  11        2.38        3.87      2.39 o 
  -3   7  11       35.16       38.35      2.43 o 
  -2   7  11        6.20        6.29      1.65 o 
  -1   7  11        3.30        7.89      1.64 o 
   0   7  11        0.60        1.91      1.44 o 
   1   7  11       19.02       18.32      2.81 o 
   2   7  11        0.01        3.03      2.37 o 
  -4   8  11        0.56        5.72      5.00 o 
  -3   8  11        1.05       -1.38      2.60 o 
  -2   8  11        1.27        2.52      1.53 o 
  -1   8  11        1.76        7.59      3.03 o 
   0   8  11        4.86        5.22      1.83 o 
   1   8  11        5.54        1.79      2.61 o 
  -3   9  11        0.22       -2.44      1.62 o 
  -2   9  11        1.54        0.76      2.25 o 
  -1   9  11        4.15        5.05      2.23 o 
   0   9  11        0.04        6.07      2.19 o 
   1 -12  12        2.49        5.07      2.43 o 
   2 -12  12        0.03       -1.52      2.33 o 
  -1 -11  12       10.46       15.14      2.74 o 
   0 -11  12        2.86        5.28      2.29 o 
   1 -11  12        9.67       12.84      2.59 o 
   2 -11  12        0.92        1.22      2.13 o 
   3 -11  12        0.96       -1.67      4.30 o 
   4 -11  12       13.39       18.00      3.03 o 
  -2 -10  12       30.51       38.02      3.44 o 
  -1 -10  12        0.19        2.79      2.14 o 
   0 -10  12        0.41       -1.30      1.84 o 
   1 -10  12        0.35       -0.62      3.03 o 
   2 -10  12        1.59        1.90      2.09 o 
   3 -10  12        0.70       -1.76      2.08 o 
   4 -10  12        0.00       -1.29      2.54 o 
  -3  -9  12        1.50        0.00      1.79 o 
  -2  -9  12        0.78        1.30      1.98 o 
  -1  -9  12       12.26       13.00      2.33 o 
   0  -9  12        1.15       -0.32      1.74 o 
   1  -9  12        0.07        0.01      1.88 o 
   2  -9  12        5.89        5.16      2.06 o 
   3  -9  12        0.31        1.90      1.99 o 
   4  -9  12        0.87       -0.81      1.94 o 
   5  -9  12        1.14        1.19      2.18 o 
  -3  -8  12        0.42       -0.98      3.68 o 
  -2  -8  12        0.15        1.84      1.59 o 
  -1  -8  12        4.15        0.83      1.45 o 
   0  -8  12        2.08        5.98      1.84 o 
   1  -8  12        5.75        7.52      1.94 o 
   2  -8  12        0.12        2.14      1.72 o 
   3  -8  12       25.65       29.59      2.94 o 
   4  -8  12        5.82        5.65      2.03 o 
   5  -8  12        1.38        4.10      2.89 o 
  -4  -7  12        0.25        0.86      1.79 o 
  -3  -7  12        0.84        2.88      1.51 o 
  -2  -7  12       16.00       17.90      1.90 o 
  -1  -7  12        5.62        6.18      1.53 o 
   0  -7  12       10.10        5.78      1.46 o 
   1  -7  12       60.07       53.49      3.77 o 
   2  -7  12        5.99        7.57      1.34 o 
   3  -7  12       18.96       21.44      1.78 o 
   4  -7  12       37.82       35.68      2.26 o 
   5  -7  12        0.45       -0.19      3.52 o 
  -4  -6  12        4.00        2.59      1.98 o 
  -3  -6  12        2.14        2.03      1.46 o 
  -2  -6  12       46.28       50.47      3.66 o 
  -1  -6  12        3.46        7.17      1.48 o 
   0  -6  12        4.48        1.61      1.28 o 
   1  -6  12       62.39       59.82      2.38 o 
   2  -6  12        0.02       -0.53      1.16 o 
   3  -6  12      112.76      112.21      3.08 o 
   4  -6  12       48.02       44.65      2.39 o 
   5  -6  12        3.78        5.13      1.88 o 
   6  -6  12       25.61       39.72      3.52 o 
  -5  -5  12        2.71        4.97      2.17 o 
  -4  -5  12        3.73        5.55      3.38 o 
  -3  -5  12       33.36       37.59      2.20 o 
  -2  -5  12        1.87        0.73      1.53 o 
  -1  -5  12        4.55        4.65      1.49 o 
   0  -5  12        1.77        0.55      1.19 o 
   1  -5  12       46.92       42.41      2.06 o 
   2  -5  12      344.02      340.09      4.95 o 
   3  -5  12       56.07       46.79      2.28 o 
   4  -5  12        3.63        2.81      1.32 o 
   5  -5  12        1.05        3.15      1.85 o 
   6  -5  12        7.92        2.65      4.02 o 
  -5  -4  12        6.88        8.35      4.02 o 
  -4  -4  12        0.59        0.21      1.90 o 
  -3  -4  12      317.73      315.92      6.68 o 
  -2  -4  12      721.60      749.22      8.17 o 
  -1  -4  12       86.88       84.14      2.34 o 
   0  -4  12       61.73       51.21      2.57 o 
   1  -4  12      240.09      234.08      3.82 o 
   2  -4  12       23.67       23.42      1.67 o 
   3  -4  12        7.80        7.30      1.32 o 
   4  -4  12       14.09       17.11      2.41 o 
   5  -4  12        0.52        0.95      1.86 o 
   6  -4  12        0.79        2.35      2.13 o 
  -5  -3  12        0.01       -0.64      1.85 o 
  -4  -3  12       25.76       20.86      3.03 o 
  -3  -3  12      611.81      626.92      9.83 o 
  -2  -3  12      429.74      393.13      4.96 o 
  -1  -3  12        1.56        0.26      0.83 o 
   0  -3  12       21.49       24.22      1.52 o 
   1  -3  12      247.84      253.91      3.96 o 
   2  -3  12        0.26       -1.43      0.99 o 
   3  -3  12        0.00       -1.45      1.07 o 
   4  -3  12       12.02        7.23      1.90 o 
   5  -3  12        2.06        4.94      2.00 o 
   6  -3  12        2.21        1.96      3.17 o 
  -6  -2  12        0.27        0.38      1.96 o 
  -5  -2  12        2.30        0.99      2.18 o 
  -4  -2  12       19.37       15.40      2.37 o 
  -3  -2  12       16.74       20.85      3.87 o 
  -2  -2  12       11.48        8.36      1.75 o 
  -1  -2  12       99.85      105.84      2.28 o 
   0  -2  12       45.36       45.56      1.88 o 
   1  -2  12       42.19       43.00      2.72 o 
   2  -2  12       28.53       32.05      1.73 o 
   3  -2  12        2.89        3.33      1.08 o 
   4  -2  12        9.11        7.23      2.08 o 
   5  -2  12        1.50       -0.20      1.96 o 
   6  -2  12        2.30        3.91      2.29 o 
  -6  -1  12        3.91        3.69      2.10 o 
  -5  -1  12        0.96       -4.53      4.16 o 
  -4  -1  12       57.79       57.88      6.48 o 
  -3  -1  12       25.46       24.12      3.31 o 
  -2  -1  12       21.21       24.18      3.10 o 
  -1  -1  12      204.44      208.47      3.18 o 
   0  -1  12       62.82       70.07      2.04 o 
   1  -1  12      280.98      277.42      4.02 o 
   2  -1  12       27.02       27.39      1.51 o 
   3  -1  12       43.07       36.47      2.83 o 
   4  -1  12       11.44       15.93      2.96 o 
   5  -1  12       10.72        9.37      2.68 o 
  -6   0  12        0.05       -1.02      3.66 o 
  -5   0  12       34.97       30.99      3.13 o 
  -4   0  12        0.16        2.60      2.32 o 
  -3   0  12       42.34       38.36      2.79 o 
  -2   0  12        0.00       -0.26      1.37 o 
  -1   0  12       43.82       37.81      1.62 o 
   0   0  12       27.17       37.82      1.71 o 
   1   0  12       59.03       59.19      1.96 o 
   2   0  12        1.90        0.28      0.83 o 
   3   0  12       10.41        9.31      2.18 o 
   4   0  12        4.01        3.16      2.06 o 
   5   0  12        5.52        2.38      4.23 o 
  -6   1  12        0.01        1.09      3.03 o 
  -5   1  12        4.26        0.47      1.86 o 
  -4   1  12        2.74        1.20      1.72 o 
  -3   1  12       67.93       63.69      3.28 o 
  -2   1  12       30.93       40.16      2.96 o 
  -1   1  12       14.63       20.24      2.18 o 
   0   1  12       33.61       30.33      1.67 o 
   1   1  12        0.93        0.59      0.92 o 
   2   1  12       82.88       89.11      2.09 o 
   3   1  12        9.13       11.10      2.29 o 
   4   1  12        2.70        5.80      2.30 o 
   5   1  12       12.48       16.90      4.09 o 
  -6   2  12        0.51        1.74      2.47 o 
  -5   2  12        1.20        2.95      1.96 o 
  -4   2  12      112.44      102.14      4.13 o 
  -3   2  12       25.28       20.59      2.82 o 
  -2   2  12       34.07       37.33      1.73 o 
  -1   2  12        9.00        6.88      1.33 o 
   0   2  12        0.00       -0.29      1.01 o 
   1   2  12      217.31      215.83      3.61 o 
   2   2  12       11.07       15.27      3.94 o 
   3   2  12       16.23        3.37      5.64 o 
   4   2  12       14.29       11.56      2.57 o 
   5   2  12        1.46        0.07      2.42 o 
  -6   3  12        0.02       -1.21      3.24 o 
  -5   3  12        4.57        3.68      2.07 o 
  -4   3  12        4.45        7.33      3.94 o 
  -3   3  12      110.39      100.96      3.82 o 
  -2   3  12        0.25        0.20      1.08 o 
  -1   3  12      114.83      105.77      2.82 o 
   0   3  12        6.56        5.50      1.31 o 
   1   3  12        1.88        1.88      1.14 o 
   2   3  12      147.24      138.64      5.28 o 
   3   3  12        0.93        4.34      2.13 o 
   4   3  12        8.35       13.93      2.87 o 
  -6   4  12        1.84        0.87      2.25 o 
  -5   4  12        0.76       -0.22      1.85 o 
  -4   4  12        4.52        2.46      1.86 o 
  -3   4  12      190.18      185.19      6.34 o 
  -2   4  12       15.99       12.21      2.24 o 
  -1   4  12        8.01        7.92      1.46 o 
   0   4  12        3.29        2.01      1.30 o 
   1   4  12      114.95       95.35      2.67 o 
   2   4  12       41.05       45.81      3.73 o 
   3   4  12        0.36        2.22      2.27 o 
   4   4  12        1.92        1.96      2.53 o 
  -6   5  12        3.17        5.27      2.39 o 
  -5   5  12        1.83       -1.20      1.85 o 
  -4   5  12      115.80      101.30      4.16 o 
  -3   5  12      124.22      126.61      6.41 o 
  -2   5  12        0.13        1.72      1.32 o 
  -1   5  12        0.11       -1.06      1.26 o 
   0   5  12       30.14       32.86      2.07 o 
   1   5  12        2.23        0.72      2.06 o 
   2   5  12        0.21        1.72      2.27 o 
   3   5  12        6.72        7.63      3.17 o 
  -5   6  12        0.25       -2.68      3.17 o 
  -4   6  12       12.75       13.64      2.55 o 
  -3   6  12        0.21       -0.87      1.90 o 
  -2   6  12       10.06       12.17      1.88 o 
  -1   6  12        8.40        8.24      1.98 o 
   0   6  12       18.57       18.29      1.81 o 
   1   6  12        0.48        1.99      2.20 o 
   2   6  12       19.14       20.52      3.15 o 
  -5   7  12        0.47       -1.10      2.21 o 
  -4   7  12        0.90        1.76      2.25 o 
  -3   7  12        1.02       -0.58      2.00 o 
  -2   7  12        0.12        2.49      1.50 o 
  -1   7  12        0.29        0.81      1.51 o 
   0   7  12        1.25        3.11      1.48 o 
   1   7  12        0.82       -1.10      3.38 o 
   2   7  12        2.32       -1.08      3.87 o 
  -4   8  12        0.35        2.28      3.24 o 
  -3   8  12        1.15        3.32      2.20 o 
  -2   8  12        4.37        5.15      2.44 o 
  -1   8  12        6.75        8.10      1.73 o 
   0   8  12        0.76        1.40      2.82 o 
   1   8  12        0.40        1.75      3.31 o 
  -2   9  12        1.73        1.34      2.82 o 
  -1   9  12        1.61        1.14      2.96 o 
  -1 -11  13        0.17        0.13      2.23 o 
   0 -11  13        0.64       -0.89      2.13 o 
   1 -11  13        7.82        9.21      2.53 o 
   2 -11  13        1.16        2.14      2.28 o 
   3 -11  13        2.31        3.98      2.43 o 
  -2 -10  13        6.66       13.66      2.64 o 
  -1 -10  13        0.19        1.22      1.98 o 
   0 -10  13        0.00        2.04      1.99 o 
   1 -10  13        0.05       -1.03      1.98 o 
   2 -10  13        2.18        4.98      2.13 o 
   3 -10  13        1.55        0.45      2.18 o 
   4 -10  13        1.97        2.86      2.23 o 
  -3  -9  13        1.14        0.42      2.96 o 
  -2  -9  13        8.05       13.48      2.39 o 
  -1  -9  13        1.88        2.42      1.98 o 
   0  -9  13        2.71        1.40      4.09 o 
   1  -9  13       23.60       22.97      2.69 o 
   2  -9  13        0.05       -2.46      1.64 o 
   3  -9  13        2.72        3.84      2.16 o 
   4  -9  13        0.04        1.25      2.18 o 
   5  -9  13        2.24        1.80      2.38 o 
  -3  -8  13        0.16       -1.02      1.95 o 
  -2  -8  13        1.19        1.58      1.77 o 
  -1  -8  13        1.80        0.31      1.46 o 
   0  -8  13       43.30       36.17      5.42 o 
   1  -8  13       23.75       19.67      2.68 o 
   2  -8  13       12.49       11.97      2.23 o 
   3  -8  13        1.90        2.96      1.98 o 
   4  -8  13        4.22        4.93      3.10 o 
   5  -8  13        0.37       -0.69      2.32 o 
  -4  -7  13        3.09        3.05      2.03 o 
  -3  -7  13        0.51       -1.58      1.88 o 
  -2  -7  13        0.29        1.87      1.44 o 
  -1  -7  13        2.80        2.78      1.43 o 
   0  -7  13       10.66        7.75      1.56 o 
   1  -7  13       22.38       23.89      2.57 o 
   2  -7  13       58.56       64.53      2.44 o 
   3  -7  13        8.75       11.22      1.55 o 
   4  -7  13       28.83       35.99      3.07 o 
   5  -7  13       30.64       29.16      4.65 o 
  -4  -6  13        6.65       10.05      2.44 o 
  -3  -6  13       57.45       55.55      3.71 o 
  -2  -6  13       21.63       22.28      3.03 o 
  -1  -6  13       15.37       17.61      1.70 o 
   0  -6  13       18.67       18.14      1.77 o 
   1  -6  13        1.00        1.83      1.26 o 
   2  -6  13       72.84       67.31      2.53 o 
   3  -6  13       19.61       20.09      1.80 o 
   4  -6  13       29.24       32.27      2.21 o 
   5  -6  13        7.53        6.71      2.00 o 
  -5  -5  13        8.44       12.48      2.50 o 
  -4  -5  13        2.80        4.57      2.19 o 
  -3  -5  13        9.28        8.34      2.25 o 
  -2  -5  13        1.78        0.90      1.34 o 
  -1  -5  13       25.19       27.29      1.87 o 
   0  -5  13        8.07        3.31      1.25 o 
   1  -5  13       64.87       62.07      2.41 o 
   2  -5  13      228.33      225.02      4.54 o 
   3  -5  13        9.94        8.68      1.46 o 
   4  -5  13        3.60        7.16      2.58 o 
   5  -5  13        0.00        0.71      1.86 o 
  -5  -4  13        1.18        1.69      3.10 o 
  -4  -4  13        2.71        2.48      1.92 o 
  -3  -4  13       32.19       30.94      2.88 o 
  -2  -4  13        2.15        1.59      1.11 o 
  -1  -4  13      157.39      142.96      3.07 o 
   0  -4  13        4.23        3.38      1.17 o 
   1  -4  13       32.48       39.08      1.99 o 
   2  -4  13        0.51        0.17      1.19 o 
   3  -4  13        0.12        0.60      1.17 o 
   4  -4  13        0.78       -0.02      1.69 o 
   5  -4  13        4.26        7.32      2.16 o 
  -5  -3  13        5.20        7.17      2.28 o 
  -4  -3  13        0.00       -0.43      1.74 o 
  -3  -3  13        0.00        0.28      1.68 o 
  -2  -3  13        0.39       -0.06      0.84 o 
  -1  -3  13        0.75        0.52      0.91 o 
   0  -3  13        9.27       10.24      1.29 o 
   1  -3  13       68.80       66.59      2.29 o 
   2  -3  13       43.10       38.35      1.92 o 
   3  -3  13       15.98       16.78      1.52 o 
   4  -3  13        0.25       -0.08      1.69 o 
   5  -3  13        4.58        3.50      2.03 o 
  -6  -2  13        4.07        6.59      2.89 o 
  -5  -2  13        9.99        5.90      2.15 o 
  -4  -2  13       35.51       37.58      3.13 o 
  -3  -2  13        9.07        5.46      2.03 o 
  -2  -2  13       11.20        6.59      1.88 o 
  -1  -2  13       28.99       29.27      1.50 o 
   0  -2  13       26.89       24.67      1.56 o 
   1  -2  13       69.08       68.02      2.36 o 
   2  -2  13        8.39        6.76      1.21 o 
   3  -2  13       54.94       45.51      1.93 o 
   4  -2  13        6.42        3.42      1.90 o 
   5  -2  13        3.94        5.99      2.16 o 
  -6  -1  13        0.86        3.85      4.72 o 
  -5  -1  13        0.51        0.67      1.92 o 
  -4  -1  13       88.13       81.69      3.98 o 
  -3  -1  13        4.41        3.29      1.75 o 
  -2  -1  13       25.89       22.30      2.28 o 
  -1  -1  13        0.35        0.05      0.84 o 
   0  -1  13      223.83      205.78      3.43 o 
   1  -1  13      218.43      194.83      3.42 o 
   2  -1  13       74.14       74.12      2.73 o 
   3  -1  13        0.58       -3.13      4.09 o 
   4  -1  13        3.80        8.06      2.20 o 
   5  -1  13        0.04        2.25      2.20 o 
  -6   0  13        1.06        5.21      2.28 o 
  -5   0  13       13.99       17.97      2.96 o 
  -4   0  13        0.06       -1.95      1.59 o 
  -3   0  13        0.09        2.70      1.74 o 
  -2   0  13        0.01        1.61      1.69 o 
  -1   0  13       31.76       28.60      1.63 o 
   0   0  13        5.91        7.62      1.40 o 
   1   0  13       96.93       98.53      2.46 o 
   2   0  13       35.55       32.09      2.70 o 
   3   0  13       27.68       25.09      2.64 o 
   4   0  13        0.20       -0.11      1.86 o 
   5   0  13       10.59       16.59      5.92 o 
  -6   1  13        1.22        4.84      4.65 o 
  -5   1  13        1.32        1.10      1.90 o 
  -4   1  13      100.28       92.56      6.48 o 
  -3   1  13        0.28       -0.67      1.61 o 
  -2   1  13      102.13      106.36      3.77 o 
  -1   1  13        9.47        9.00      2.03 o 
   0   1  13       97.11      101.66      3.73 o 
   1   1  13      175.00      165.07      4.06 o 
   2   1  13        4.18        2.25      1.79 o 
   3   1  13       37.15       24.14      5.00 o 
   4   1  13        0.08        2.17      2.75 o 
   5   1  13        0.03        1.15      2.37 o 
  -6   2  13        1.60        1.11      2.08 o 
  -5   2  13       18.55       18.52      2.79 o 
  -4   2  13        1.73       -1.72      1.79 o 
  -3   2  13        1.80        0.20      1.72 o 
  -2   2  13        0.32        0.95      0.93 o 
  -1   2  13       19.61       24.78      1.77 o 
   0   2  13       39.38       44.13      2.15 o 
   1   2  13        7.29       12.26      1.34 o 
   2   2  13        5.36        5.83      2.13 o 
   3   2  13        4.19        2.09      2.03 o 
   4   2  13        8.25        6.74      2.60 o 
  -6   3  13        0.94        2.33      2.32 o 
  -5   3  13       18.67       17.29      2.82 o 
  -4   3  13       15.07       14.96      2.41 o 
  -3   3  13        5.02        7.63      2.07 o 
  -2   3  13        8.97       12.25      2.13 o 
  -1   3  13        2.72        1.27      1.30 o 
   0   3  13       17.93       13.34      1.59 o 
   1   3  13      150.80      145.93      3.16 o 
   2   3  13        9.23       11.91      2.47 o 
   3   3  13       24.48       21.22      3.04 o 
   4   3  13        0.55       -1.24      3.38 o 
  -6   4  13        0.15        2.03      2.47 o 
  -5   4  13       15.44       15.90      2.58 o 
  -4   4  13       51.83       50.85      3.51 o 
  -3   4  13        0.15       -0.52      1.83 o 
  -2   4  13        0.61        0.92      1.23 o 
  -1   4  13       51.00       46.70      2.64 o 
   0   4  13        4.69        3.85      1.33 o 
   1   4  13        5.88        5.21      2.18 o 
   2   4  13       68.12       69.39      4.33 o 
   3   4  13       19.41       18.98      3.87 o 
  -5   5  13        4.63        3.31      2.54 o 
  -4   5  13       16.00       12.54      2.58 o 
  -3   5  13        0.07        2.30      1.94 o 
  -2   5  13        0.02       -0.69      1.30 o 
  -1   5  13       28.48       29.22      2.12 o 
   0   5  13        0.27        0.16      1.31 o 
   1   5  13        3.26        1.47      4.93 o 
   2   5  13       26.75       32.05      3.48 o 
   3   5  13        0.37       -0.28      2.37 o 
  -5   6  13        2.92       -0.69      1.99 o 
  -4   6  13        0.01        0.00      2.11 o 
  -3   6  13       31.71       29.26      2.98 o 
  -2   6  13        1.52        1.21      1.46 o 
  -1   6  13        7.54        6.41      1.60 o 
   0   6  13        4.05        5.00      1.53 o 
   1   6  13        4.51        7.44      2.50 o 
   2   6  13       10.71       11.16      3.87 o 
  -4   7  13        0.22        0.06      2.11 o 
  -3   7  13        0.28       -1.50      3.80 o 
  -2   7  13        9.50       13.44      1.96 o 
  -1   7  13        4.34        8.06      1.67 o 
   0   7  13        3.58        3.20      2.16 o 
   1   7  13        0.04       -1.01      2.23 o 
  -3   8  13       12.60       22.32      2.94 o 
  -2   8  13        4.68        9.17      1.88 o 
  -1   8  13        0.11        3.13      1.65 o 
   0   8  13        3.58       -0.07      3.03 o 
   0 -11  14        1.31        1.60      2.27 o 
   1 -11  14        0.01        0.56      2.19 o 
   2 -11  14        2.38        6.80      2.61 o 
   3 -11  14        0.54        1.30      2.43 o 
  -2 -10  14        8.63       13.43      2.69 o 
  -1 -10  14        2.84        5.21      2.14 o 
   0 -10  14       28.35       24.88      3.17 o 
   1 -10  14        0.38       -1.67      1.98 o 
   2 -10  14        2.10        3.15      2.08 o 
   3 -10  14        0.97        3.97      2.34 o 
   4 -10  14        0.69        4.91      2.37 o 
  -2  -9  14        0.06        5.05      2.13 o 
  -1  -9  14        0.36       -0.49      1.79 o 
   0  -9  14        3.24        2.19      1.88 o 
   1  -9  14        3.52        5.28      2.47 o 
   2  -9  14       12.69       14.67      2.54 o 
   3  -9  14       22.14       22.41      2.74 o 
   4  -9  14        0.34        2.30      2.18 o 
  -3  -8  14        0.32        3.25      2.19 o 
  -2  -8  14        0.42        4.80      1.68 o 
  -1  -8  14        2.03        2.35      1.53 o 
   0  -8  14        5.14        4.70      2.11 o 
   1  -8  14        1.82       -0.27      1.64 o 
   2  -8  14        0.24        0.24      1.82 o 
   3  -8  14        0.61        0.53      1.88 o 
   4  -8  14        1.84        4.46      4.37 o 
   5  -8  14       10.01       13.95      4.09 o 
  -4  -7  14        0.00       -1.83      5.21 o 
  -3  -7  14        0.23       -3.09      2.06 o 
  -2  -7  14        0.47        0.67      1.44 o 
  -1  -7  14        6.90        7.36      1.56 o 
   0  -7  14       40.08       31.99      2.11 o 
   1  -7  14        3.32        2.00      1.32 o 
   2  -7  14       10.74       12.94      1.60 o 
   3  -7  14        1.18        2.25      1.76 o 
   4  -7  14        2.11        4.28      2.13 o 
   5  -7  14        5.39        4.51      3.52 o 
  -4  -6  14       19.16       20.63      5.49 o 
  -3  -6  14        6.00        8.56      2.44 o 
  -2  -6  14        0.49       -0.75      1.35 o 
  -1  -6  14        0.68       -0.09      1.21 o 
   0  -6  14       10.18        7.58      1.44 o 
   1  -6  14      240.66      226.70      4.20 o 
   2  -6  14       44.86       41.13      2.21 o 
   3  -6  14       13.79       14.94      1.70 o 
   4  -6  14       11.81       15.58      1.81 o 
   5  -6  14        2.83        0.71      1.79 o 
  -5  -5  14        3.09        1.64      3.94 o 
  -4  -5  14        0.03       -1.48      2.25 o 
  -3  -5  14        3.09        5.74      2.08 o 
  -2  -5  14        9.55        8.10      1.43 o 
  -1  -5  14       84.85       83.83      2.62 o 
   0  -5  14        6.88        8.17      1.45 o 
   1  -5  14        0.19        0.07      1.17 o 
   2  -5  14       42.83       43.79      2.30 o 
   3  -5  14        0.94        0.46      1.25 o 
   4  -5  14       56.84       58.95      3.59 o 
   5  -5  14        8.37       10.32      2.27 o 
  -5  -4  14        1.34        2.49      2.19 o 
  -4  -4  14        7.05       16.06      2.66 o 
  -3  -4  14       48.35       56.13      3.62 o 
  -2  -4  14       16.44       18.66      3.94 o 
  -1  -4  14        0.87        1.04      1.27 o 
   0  -4  14        0.00       -0.98      1.09 o 
   1  -4  14      157.86      162.50      3.42 o 
   2  -4  14       72.24       72.03      2.55 o 
   3  -4  14        3.37        7.93      1.42 o 
   4  -4  14       12.93       14.55      2.37 o 
   5  -4  14        0.26       -0.52      5.78 o 
  -5  -3  14        1.03        0.30      2.03 o 
  -4  -3  14       59.77       59.73      3.67 o 
  -3  -3  14       80.74       78.29      6.48 o 
  -2  -3  14       46.97       43.95      3.07 o 
  -1  -3  14      153.03      147.18      2.96 o 
   0  -3  14        5.05        4.69      1.21 o 
   1  -3  14       19.41       18.61      1.62 o 
   2  -3  14       51.06       53.90      2.24 o 
   3  -3  14       39.82       33.05      2.17 o 
   4  -3  14        3.86        5.79      2.47 o 
   5  -3  14        1.12       -0.86      5.35 o 
  -5  -2  14        2.28        0.86      2.54 o 
  -4  -2  14       39.37       41.42      4.44 o 
  -3  -2  14        0.83        2.12      1.97 o 
  -2  -2  14       61.48       62.04      4.93 o 
  -1  -2  14       52.24       60.23      1.95 o 
   0  -2  14      191.87      197.88      3.52 o 
   1  -2  14       11.64       10.80      1.44 o 
   2  -2  14      304.98      276.28      4.30 o 
   3  -2  14       21.21       17.86      2.33 o 
   4  -2  14        0.00        3.43      2.03 o 
   5  -2  14        4.01        2.28      2.30 o 
  -6  -1  14        2.40        4.15      2.35 o 
  -5  -1  14        1.46        1.09      1.86 o 
  -4  -1  14        1.68        1.40      1.98 o 
  -3  -1  14        2.80        4.67      2.18 o 
  -2  -1  14        9.95        9.75      2.25 o 
  -1  -1  14       77.02       76.37      2.18 o 
   0  -1  14       14.33       13.95      1.46 o 
   1  -1  14        0.09        0.79      1.10 o 
   2  -1  14       12.47       11.91      2.08 o 
   3  -1  14        2.12        3.61      1.93 o 
   4  -1  14        1.00        3.01      1.90 o 
   5  -1  14        5.04        0.98      4.09 o 
  -6   0  14        0.26        1.22      2.32 o 
  -5   0  14       19.16       17.37      2.76 o 
  -4   0  14        5.57        7.42      3.03 o 
  -3   0  14        2.01        2.20      1.92 o 
  -2   0  14       83.40       79.99      4.86 o 
  -1   0  14       30.50       32.10      1.74 o 
   0   0  14       29.14       33.68      1.87 o 
   1   0  14       41.24       41.44      2.65 o 
   2   0  14       71.79       74.03      2.44 o 
   3   0  14       43.42       48.76      3.59 o 
   4   0  14        4.65        2.51      3.80 o 
   5   0  14        5.54        4.47      2.42 o 
  -6   1  14        1.04        1.03      2.24 o 
  -5   1  14        0.00       -3.00      4.79 o 
  -4   1  14        0.00       -0.11      1.88 o 
  -3   1  14      186.38      175.43      7.89 o 
  -2   1  14        1.27        1.61      1.65 o 
  -1   1  14        0.12        0.18      1.17 o 
   0   1  14        0.07        1.26      1.18 o 
   1   1  14       71.75       74.63      2.38 o 
   2   1  14       70.46       74.33      3.69 o 
   3   1  14        2.29        1.24      4.30 o 
   4   1  14       16.47       22.12      3.11 o 
  -6   2  14        0.26       -6.55      4.37 o 
  -5   2  14        0.10        1.10      2.07 o 
  -4   2  14        2.71        3.55      2.15 o 
  -3   2  14       11.15        6.14      3.59 o 
  -2   2  14        5.84        6.72      1.92 o 
  -1   2  14       20.16       19.32      1.70 o 
   0   2  14      177.52      171.77      3.51 o 
   1   2  14      118.78      115.74      2.81 o 
   2   2  14       35.31       40.79      3.39 o 
   3   2  14        0.27       -1.96      2.75 o 
   4   2  14        9.41        7.57      2.60 o 
  -6   3  14        0.34        1.31      2.13 o 
  -5   3  14        4.13        2.10      2.08 o 
  -4   3  14       52.31       46.40      3.51 o 
  -3   3  14        7.29        6.25      2.13 o 
  -2   3  14       24.48       26.25      2.60 o 
  -1   3  14       13.16       15.01      1.68 o 
   0   3  14       79.11       65.64      2.47 o 
   1   3  14       15.28       17.58      1.64 o 
   2   3  14        0.24       -0.81      2.13 o 
   3   3  14       17.25       14.05      2.71 o 
   4   3  14        4.15       -0.64      4.93 o 
  -5   4  14       15.60       13.82      2.73 o 
  -4   4  14        2.70        3.38      2.08 o 
  -3   4  14        5.38        4.43      2.25 o 
  -2   4  14       12.70       10.33      2.00 o 
  -1   4  14        5.22        6.99      1.81 o 
   0   4  14        7.57        7.61      1.57 o 
   1   4  14        0.61        1.86      2.08 o 
   2   4  14       33.64       37.61      3.63 o 
   3   4  14        7.57        7.08      2.74 o 
  -5   5  14        2.06        0.45      2.26 o 
  -4   5  14       35.91       32.44      3.80 o 
  -3   5  14        2.21        2.96      2.05 o 
  -2   5  14       36.28       38.61      3.07 o 
  -1   5  14        6.43        7.31      1.57 o 
   0   5  14        2.34        3.90      1.49 o 
   1   5  14       20.24       19.70      5.21 o 
   2   5  14        3.89        2.95      3.45 o 
  -5   6  14        0.87       -1.13      2.02 o 
  -4   6  14        4.82        5.09      2.26 o 
  -3   6  14       15.14       10.98      2.42 o 
  -2   6  14       53.02       63.97      4.79 o 
  -1   6  14       11.32       12.78      2.85 o 
   0   6  14        2.54        2.41      2.40 o 
   1   6  14       32.55       46.56      5.85 o 
   2   6  14        5.87        4.11      2.55 o 
  -4   7  14        7.05        9.44      3.38 o 
  -3   7  14       29.46       33.53      5.00 o 
  -2   7  14       21.73       29.70      2.98 o 
  -1   7  14       10.65       15.95      2.05 o 
   0   7  14        5.09        4.40      2.37 o 
   1   7  14        1.63        2.39      3.10 o 
  -2   8  14        2.76        9.14      3.52 o 
  -1   8  14        1.96        5.96      1.79 o 
   0 -11  15        0.48        1.18      2.18 o 
   1 -11  15        0.07        2.20      2.32 o 
   2 -11  15        5.49       10.87      2.68 o 
  -1 -10  15        0.08        3.03      2.09 o 
   0 -10  15        1.82        3.37      2.47 o 
   1 -10  15        0.35        0.66      2.03 o 
   2 -10  15       11.10       19.65      2.94 o 
   3 -10  15       15.49       16.73      2.87 o 
  -2  -9  15        8.68       18.60      3.80 o 
  -1  -9  15        7.02       10.82      2.33 o 
   0  -9  15        1.23        2.42      1.96 o 
   1  -9  15        3.93        2.21      2.00 o 
   2  -9  15       18.31       20.16      2.84 o 
   3  -9  15        1.39        4.61      2.16 o 
   4  -9  15        0.08        1.47      2.24 o 
  -3  -8  15       18.71       20.44      3.38 o 
  -2  -8  15        3.61        0.89      2.10 o 
  -1  -8  15        0.01        0.39      1.45 o 
   0  -8  15        2.25       -0.56      1.69 o 
   1  -8  15        9.34        4.88      1.94 o 
   2  -8  15       20.91       24.34      2.78 o 
   3  -8  15        0.25        4.16      1.99 o 
   4  -8  15        0.02        1.27      2.25 o 
   5  -8  15        2.25        3.52      3.24 o 
  -3  -7  15        2.55        0.59      2.30 o 
  -2  -7  15       13.53       10.63      2.34 o 
  -1  -7  15       12.78       14.52      1.84 o 
   0  -7  15       44.52       41.10      2.37 o 
   1  -7  15        0.91        1.86      1.30 o 
   2  -7  15       20.57       19.02      1.80 o 
   3  -7  15       12.07       13.31      1.76 o 
   4  -7  15       33.40       38.63      3.25 o 
   5  -7  15       14.33       10.99      3.80 o 
  -4  -6  15        1.99        2.09      2.47 o 
  -3  -6  15       10.07       13.07      3.38 o 
  -2  -6  15       15.62       15.84      2.57 o 
  -1  -6  15        4.91        4.31      1.45 o 
   0  -6  15       60.89       61.73      2.55 o 
   1  -6  15        3.81        5.60      1.40 o 
   2  -6  15        8.57        9.12      1.57 o 
   3  -6  15       54.80       63.38      3.75 o 
   4  -6  15       97.08       98.01      3.28 o 
   5  -6  15       21.01       29.09      3.07 o 
  -4  -5  15        0.39        1.74      2.05 o 
  -3  -5  15       24.67       27.06      5.00 o 
  -2  -5  15        6.78        2.54      2.03 o 
  -1  -5  15      157.23      156.51      4.88 o 
   0  -5  15        1.61        2.50      1.29 o 
   1  -5  15      201.86      196.96      3.92 o 
   2  -5  15       54.84       52.14      2.41 o 
   3  -5  15        3.98        4.08      1.40 o 
   4  -5  15        1.43       -1.28      5.56 o 
   5  -5  15        2.42        2.39      2.39 o 
  -5  -4  15       15.86       15.26      5.85 o 
  -4  -4  15       93.81       99.46      4.81 o 
  -3  -4  15        2.33       -0.36      3.38 o 
  -2  -4  15       80.12       85.73      3.89 o 
  -1  -4  15       93.25       84.50      2.55 o 
   0  -4  15       20.51       23.93      1.84 o 
   1  -4  15        3.70        1.91      1.27 o 
   2  -4  15        0.38        1.29      1.43 o 
   3  -4  15       16.34       17.70      1.69 o 
   4  -4  15       10.39       15.41      2.37 o 
   5  -4  15        0.43        2.16      2.20 o 
  -5  -3  15        1.81        3.77      2.25 o 
  -4  -3  15       30.23       28.51      2.99 o 
  -3  -3  15        2.48        4.24      1.86 o 
  -2  -3  15       27.07       29.97      3.24 o 
  -1  -3  15       12.67       12.78      1.40 o 
   0  -3  15       22.44       23.93      1.76 o 
   1  -3  15        7.70        5.09      1.33 o 
   2  -3  15       42.54       43.19      2.19 o 
   3  -3  15        2.67        2.53      1.84 o 
   4  -3  15        2.33        0.84      1.90 o 
   5  -3  15        0.29        2.93      2.32 o 
  -5  -2  15        2.04        0.29      2.04 o 
  -4  -2  15        6.48        6.54      2.28 o 
  -3  -2  15       40.02       39.39      3.15 o 
  -2  -2  15        0.66       -0.69      1.72 o 
  -1  -2  15        9.08        7.98      1.21 o 
   0  -2  15        4.46        8.13      1.37 o 
   1  -2  15        2.21        3.07      1.27 o 
   2  -2  15      110.08       97.40      4.30 o 
   3  -2  15       14.83        8.34      2.89 o 
   4  -2  15        1.26        2.66      5.71 o 
   5  -2  15        0.00        2.25      2.10 o 
  -5  -1  15        0.00       -2.94      1.96 o 
  -4  -1  15        3.57       -0.47      2.47 o 
  -3  -1  15        1.08       -0.95      1.75 o 
  -2  -1  15       75.77       64.12      3.43 o 
  -1  -1  15       25.94       29.44      1.73 o 
   0  -1  15        8.40        7.49      1.40 o 
   1  -1  15        0.09       -0.13      1.12 o 
   2  -1  15      168.30      162.80      4.14 o 
   3  -1  15        2.59        4.81      2.08 o 
   4  -1  15        5.27        3.20      2.61 o 
   5  -1  15        0.83       -2.42      2.11 o 
  -5   0  15        1.47       -1.13      1.81 o 
  -4   0  15       16.32       15.74      2.89 o 
  -3   0  15      338.42      325.62      7.04 o 
  -2   0  15       65.93       64.35      3.59 o 
  -1   0  15        8.32        7.89      1.34 o 
   0   0  15      127.00      118.61      3.15 o 
   1   0  15       81.67       77.01      3.24 o 
   2   0  15       48.52       37.46      3.08 o 
   3   0  15        2.36        3.38      2.03 o 
   4   0  15        9.67       11.07      2.63 o 
  -5   1  15        0.29        1.33      3.03 o 
  -4   1  15       28.71       21.61      2.76 o 
  -3   1  15       55.41       54.05      3.47 o 
  -2   1  15        5.22        4.98      1.97 o 
  -1   1  15       26.75       26.49      1.99 o 
   0   1  15        0.26        0.20      1.35 o 
   1   1  15        0.08       -0.18      1.97 o 
   2   1  15       23.42       27.00      2.84 o 
   3   1  15        0.86        0.43      1.95 o 
   4   1  15        7.69        8.86      2.50 o 
  -5   2  15        0.12       -2.09      1.96 o 
  -4   2  15       10.51        7.09      2.23 o 
  -3   2  15        1.96        4.43      2.32 o 
  -2   2  15        9.01        7.75      2.11 o 
  -1   2  15        5.43        6.82      1.46 o 
   0   2  15        5.33        7.65      1.45 o 
   1   2  15       19.72       21.20      1.72 o 
   2   2  15       13.19       11.62      2.38 o 
   3   2  15        0.33        0.27      2.18 o 
   4   2  15       13.11        8.66      2.81 o 
  -5   3  15        0.02       -1.15      1.99 o 
  -4   3  15        2.69        1.26      1.97 o 
  -3   3  15        4.52        2.74      2.18 o 
  -2   3  15        7.93        4.71      1.94 o 
  -1   3  15       50.90       52.70      2.48 o 
   0   3  15        3.17       -0.56      1.21 o 
   1   3  15        0.09       -1.76      1.99 o 
   2   3  15        2.28        1.40      4.09 o 
   3   3  15        2.31        3.44      2.32 o 
  -5   4  15       14.25       16.18      2.94 o 
  -4   4  15        6.26        3.48      2.54 o 
  -3   4  15       20.80       24.28      2.92 o 
  -2   4  15       43.18       48.60      4.16 o 
  -1   4  15       21.25       20.01      1.93 o 
   0   4  15        1.73       -0.03      1.37 o 
   1   4  15        1.44        0.28      2.13 o 
   2   4  15        9.21        8.75      2.73 o 
   3   4  15        6.85        6.45      2.78 o 
  -5   5  15        9.40        7.05      2.52 o 
  -4   5  15        0.26        0.17      3.03 o 
  -3   5  15       13.69       12.01      2.55 o 
  -2   5  15       16.73       14.74      2.42 o 
  -1   5  15        1.23        3.74      1.50 o 
   0   5  15        2.96        5.03      2.14 o 
   1   5  15       12.86       12.79      2.89 o 
   2   5  15       12.64       16.78      3.07 o 
  -4   6  15        1.07        5.31      2.53 o 
  -3   6  15       11.57       12.24      2.58 o 
  -2   6  15        0.99        4.83      2.16 o 
  -1   6  15        7.12       13.39      1.90 o 
   0   6  15        3.81       10.49      4.86 o 
   1   6  15        0.02       -0.34      2.40 o 
  -3   7  15       15.85       24.91      3.15 o 
  -2   7  15        1.98        2.93      3.24 o 
  -1   7  15        0.75        2.44      1.66 o 
   0   7  15        0.02        3.16      2.43 o 
   1 -11  16        1.24        2.85      2.30 o 
  -1 -10  16        3.34        7.87      2.54 o 
   0 -10  16        1.55        1.37      1.96 o 
   1 -10  16        0.37        0.87      3.31 o 
   2 -10  16       24.44       22.91      3.31 o 
   3 -10  16       12.72       21.42      3.09 o 
  -2  -9  16        1.22       -3.10      2.82 o 
  -1  -9  16       21.30       25.16      2.83 o 
   0  -9  16        0.07        0.69      1.86 o 
   1  -9  16        1.28        1.33      1.88 o 
   2  -9  16        4.54        8.59      2.39 o 
   3  -9  16        5.67        7.18      2.34 o 
   4  -9  16        0.49        2.42      2.75 o 
  -3  -8  16        0.09        2.70      6.13 o 
  -2  -8  16        7.26        6.99      2.53 o 
  -1  -8  16       12.07       13.90      1.93 o 
   0  -8  16        1.72        3.66      2.47 o 
   1  -8  16        0.23       -1.63      1.78 o 
   2  -8  16       25.79       25.62      2.84 o 
   3  -8  16        0.42       -0.05      2.68 o 
   4  -8  16        4.26        6.06      3.38 o 
  -3  -7  16       17.07       19.93      3.03 o 
  -2  -7  16       24.55       24.18      6.90 o 
  -1  -7  16        1.72        3.09      1.46 o 
   0  -7  16        1.95        1.62      1.64 o 
   1  -7  16        5.51        6.47      1.56 o 
   2  -7  16       14.03       16.78      1.76 o 
   3  -7  16        0.16        3.34      1.40 o 
   4  -7  16       33.78       47.38      3.94 o 
  -4  -6  16        0.54       -2.57      4.93 o 
  -3  -6  16        2.26        1.40      2.23 o 
  -2  -6  16       17.43       18.44      2.67 o 
  -1  -6  16       15.88       14.66      1.70 o 
   0  -6  16       29.91       25.62      1.98 o 
   1  -6  16      126.82      112.42      3.20 o 
   2  -6  16        3.60        5.66      1.43 o 
   3  -6  16        2.28        5.01      1.51 o 
   4  -6  16        0.82        4.31      4.16 o 
   5  -6  16        4.99        6.04      2.34 o 
  -4  -5  16        3.83       -0.90      4.44 o 
  -3  -5  16        5.50        3.80      4.37 o 
  -2  -5  16       16.71       18.55      2.60 o 
  -1  -5  16        4.77        3.38      1.35 o 
   0  -5  16       34.61       31.28      2.09 o 
   1  -5  16       17.55       16.92      2.13 o 
   2  -5  16       16.59       19.19      1.84 o 
   3  -5  16       22.53       30.29      2.14 o 
   4  -5  16        8.72        7.07      2.08 o 
   5  -5  16        1.82        2.45      2.16 o 
  -4  -4  16        0.47       -2.16      1.92 o 
  -3  -4  16        2.01       -0.11      2.82 o 
  -2  -4  16       49.59       49.23      3.38 o 
  -1  -4  16       84.41       80.75      2.59 o 
   0  -4  16      116.76      115.01      3.17 o 
   1  -4  16       10.19        8.38      1.53 o 
   2  -4  16      107.72      102.56      3.04 o 
   3  -4  16       28.05       28.62      2.00 o 
   4  -4  16        8.70       10.81      2.26 o 
   5  -4  16        0.92        0.31      2.06 o 
  -5  -3  16        2.46        0.28      3.59 o 
  -4  -3  16       16.01       18.95      5.49 o 
  -3  -3  16       76.50       78.52      7.40 o 
  -2  -3  16        1.25        4.25      2.03 o 
  -1  -3  16        3.96        1.76      1.14 o 
   0  -3  16        1.67        0.85      1.99 o 
   1  -3  16      115.25      120.26      3.07 o 
   2  -3  16       33.09       31.46      2.04 o 
   3  -3  16        0.35       -2.18      2.96 o 
   4  -3  16        2.89        4.29      2.89 o 
   5  -3  16        0.16        2.46      2.20 o 
  -5  -2  16        8.92        7.61      2.62 o 
  -4  -2  16        8.02       10.99      2.61 o 
  -3  -2  16       18.70       16.35      4.37 o 
  -2  -2  16       33.55       33.28      3.17 o 
  -1  -2  16       91.00       87.78      2.63 o 
   0  -2  16       24.98       31.90      1.88 o 
   1  -2  16       70.49       68.07      3.15 o 
   2  -2  16      151.83      145.54      3.69 o 
   3  -2  16       20.63       23.24      2.74 o 
   4  -2  16        0.15        0.93      1.85 o 
   5  -2  16        0.08        2.83      2.24 o 
  -5  -1  16        0.08       -0.93      2.47 o 
  -4  -1  16       18.36       17.01      2.66 o 
  -3  -1  16       46.93       41.98      3.28 o 
  -2  -1  16       26.16       21.37      2.60 o 
  -1  -1  16       19.34       20.72      1.86 o 
   0  -1  16        5.99        7.79      1.38 o 
   1  -1  16       63.11       58.91      2.72 o 
   2  -1  16       18.24       17.92      1.57 o 
   3  -1  16        3.27        2.25      2.47 o 
   4  -1  16        1.42        4.85      2.23 o 
  -5   0  16        0.06        1.05      2.21 o 
  -4   0  16        5.58        4.72      2.12 o 
  -3   0  16       21.46       22.52      2.87 o 
  -2   0  16        5.26        2.55      1.98 o 
  -1   0  16        8.09       12.73      1.51 o 
   0   0  16        0.09        0.13      1.62 o 
   1   0  16       32.70       33.00      1.99 o 
   2   0  16        1.57        1.77      1.78 o 
   3   0  16        0.91        7.55      2.28 o 
   4   0  16        0.08       -3.59      2.39 o 
  -5   1  16        0.95       -1.20      4.23 o 
  -4   1  16        0.00        0.42      2.00 o 
  -3   1  16        6.91        7.24      2.24 o 
  -2   1  16        5.47        3.13      1.90 o 
  -1   1  16        2.28        2.28      1.30 o 
   0   1  16       12.35       12.85      1.65 o 
   1   1  16        4.99        3.20      2.57 o 
   2   1  16        3.79        4.36      1.96 o 
   3   1  16        0.02        1.03      2.06 o 
   4   1  16       13.30       17.20      3.45 o 
  -5   2  16        0.53       -1.31      2.02 o 
  -4   2  16        1.49       -1.38      2.08 o 
  -3   2  16        0.45       -2.65      1.76 o 
  -2   2  16        0.32       -1.55      2.82 o 
  -1   2  16       79.32       78.80      3.76 o 
   0   2  16      166.43      168.47      4.62 o 
   1   2  16        2.66        2.83      2.04 o 
   2   2  16        4.63        9.94      2.48 o 
   3   2  16       12.30       16.81      2.73 o 
  -5   3  16        3.32        0.87      2.96 o 
  -4   3  16        0.01       -1.58      1.90 o 
  -3   3  16        3.69        1.92      2.11 o 
  -2   3  16       19.93       18.85      2.53 o 
  -1   3  16      202.63      201.52      4.90 o 
   0   3  16       18.97       15.68      1.82 o 
   1   3  16        0.35       -1.34      2.89 o 
   2   3  16        2.81        1.59      2.28 o 
   3   3  16       11.43       10.40      2.78 o 
  -5   4  16        8.76        9.29      2.71 o 
  -4   4  16        0.27       -1.93      1.99 o 
  -3   4  16        7.70       10.30      4.51 o 
  -2   4  16       18.11       15.45      2.58 o 
  -1   4  16        0.00        0.54      1.46 o 
   0   4  16        3.55        4.31      1.51 o 
   1   4  16        3.29        4.26      2.34 o 
   2   4  16        0.28       -0.39      2.37 o 
  -4   5  16        6.72        5.69      2.58 o 
  -3   5  16        2.51        4.16      3.17 o 
  -2   5  16        5.63        7.53      5.21 o 
  -1   5  16        5.91        8.60      2.43 o 
   0   5  16        3.64        7.36      2.44 o 
   1   5  16        1.69        5.95      2.60 o 
  -4   6  16        0.11        2.53      2.47 o 
  -3   6  16        2.46        2.19      2.26 o 
  -2   6  16       10.49        7.61      3.17 o 
  -1   6  16        7.81       11.24      2.47 o 
   0   6  16        8.68       16.49      2.99 o 
  -2   7  16        8.97       10.60      3.52 o 
  -1   7  16        0.02        0.89      2.03 o 
   0 -10  17        0.23        2.04      2.10 o 
   1 -10  17        0.00        0.34      2.06 o 
   2 -10  17        4.04        8.16      2.58 o 
  -2  -9  17        0.07       -3.38      2.25 o 
  -1  -9  17        2.59        2.25      3.10 o 
   0  -9  17        0.14       -2.30      1.72 o 
   1  -9  17        7.72       11.29      2.50 o 
   2  -9  17       54.12       60.84      5.78 o 
   3  -9  17        3.65        1.77      2.24 o 
  -2  -8  17       21.67       30.74      3.31 o 
  -1  -8  17        4.08        1.63      3.10 o 
   0  -8  17       21.14       23.10      2.53 o 
   1  -8  17       19.03       23.68      3.03 o 
   2  -8  17        4.68        4.93      2.13 o 
   3  -8  17        0.11       -0.42      3.45 o 
   4  -8  17        4.37        4.30      2.29 o 
  -3  -7  17       11.55        7.41      4.51 o 
  -2  -7  17        2.03       -1.40      2.08 o 
  -1  -7  17        0.05        0.25      2.06 o 
   0  -7  17        2.07        1.75      1.45 o 
   1  -7  17        3.81        2.76      1.48 o 
   2  -7  17       12.36       12.64      1.74 o 
   3  -7  17        2.66        3.87      3.73 o 
   4  -7  17        0.02        1.97      3.24 o 
  -3  -6  17        9.15        7.12      2.57 o 
  -2  -6  17        4.26        2.66      3.03 o 
  -1  -6  17        4.24        9.61      2.37 o 
   0  -6  17       38.83       39.75      2.33 o 
   1  -6  17      103.78      102.16      3.23 o 
   2  -6  17        0.90        1.55      1.38 o 
   3  -6  17        0.90        0.88      1.36 o 
   4  -6  17       29.08       32.52      4.86 o 
  -4  -5  17        3.65        3.47      2.50 o 
  -3  -5  17        9.96        7.00      3.24 o 
  -2  -5  17       13.00       12.98      2.50 o 
  -1  -5  17       32.68       31.90      2.91 o 
   0  -5  17       44.17       41.17      2.30 o 
   1  -5  17       27.34       33.64      2.21 o 
   2  -5  17       18.77       18.03      1.84 o 
   3  -5  17       11.22       13.98      1.75 o 
   4  -5  17        9.75       17.11      2.47 o 
  -4  -4  17       64.45       56.99      4.03 o 
  -3  -4  17        3.26        2.14      4.30 o 
  -2  -4  17       70.82       74.65      3.82 o 
  -1  -4  17       78.12       66.48      3.48 o 
   0  -4  17      194.03      194.38      3.90 o 
   1  -4  17       91.74       95.78      3.01 o 
   2  -4  17        6.08        7.45      1.49 o 
   3  -4  17        0.05        2.24      1.74 o 
   4  -4  17        1.44        4.94      2.10 o 
  -4  -3  17        4.22        1.15      2.10 o 
  -3  -3  17       17.61       15.40      2.55 o 
  -2  -3  17      125.76      109.89      4.79 o 
  -1  -3  17       91.70       99.85      4.06 o 
   0  -3  17       22.10       22.77      1.84 o 
   1  -3  17       52.66       44.19      2.27 o 
   2  -3  17       10.53        9.13      1.53 o 
   3  -3  17        3.42        2.14      1.90 o 
   4  -3  17        4.66        8.80      2.37 o 
  -5  -2  17        0.00       -0.69      3.38 o 
  -4  -2  17        4.97        4.64      2.19 o 
  -3  -2  17        0.11       -0.16      1.83 o 
  -2  -2  17       22.69       19.00      2.66 o 
  -1  -2  17        1.27        1.16      1.81 o 
   0  -2  17       19.73       18.50      1.68 o 
   1  -2  17       19.86       23.13      1.86 o 
   2  -2  17       22.32       22.16      1.84 o 
   3  -2  17        0.37        0.07      2.61 o 
   4  -2  17        4.17        1.61      3.66 o 
  -5  -1  17        0.97        2.47      2.34 o 
  -4  -1  17        1.70       -0.72      4.65 o 
  -3  -1  17        0.17       -1.18      1.83 o 
  -2  -1  17        5.25        6.02      3.03 o 
  -1  -1  17        0.73        2.27      1.74 o 
   0  -1  17        1.18        2.23      1.31 o 
   1  -1  17       97.77       94.05      2.78 o 
   2  -1  17        7.89        6.41      6.62 o 
   3  -1  17        0.86        2.55      2.68 o 
   4  -1  17        8.01        4.23      2.40 o 
  -5   0  17        0.39       -2.96      1.97 o 
  -4   0  17       19.87       15.75      4.09 o 
  -3   0  17       83.79       84.47      4.25 o 
  -2   0  17        0.06        0.93      3.38 o 
  -1   0  17       35.19       29.63      2.84 o 
   0   0  17       22.14       18.23      1.97 o 
   1   0  17       21.30       30.26      1.96 o 
   2   0  17        2.80        2.04      2.82 o 
   3   0  17        1.53        9.43      2.39 o 
   4   0  17        5.41        4.76      2.54 o 
  -5   1  17        2.03       -2.25      2.96 o 
  -4   1  17       67.28       62.24      5.00 o 
  -3   1  17       40.41       44.07      3.59 o 
  -2   1  17       11.60       10.32      2.21 o 
  -1   1  17        0.20        0.79      1.66 o 
   0   1  17       29.47       33.35      2.12 o 
   1   1  17        2.67        1.79      1.31 o 
   2   1  17        0.55        3.81      2.04 o 
   3   1  17        4.15       -2.87      4.79 o 
  -5   2  17        0.02       -3.34      3.66 o 
  -4   2  17       11.50       12.04      2.73 o 
  -3   2  17        0.07       -0.72      1.86 o 
  -2   2  17        0.43        2.26      2.18 o 
  -1   2  17       77.95       75.97      3.69 o 
   0   2  17        2.92        5.13      1.52 o 
   1   2  17        0.47        0.07      2.04 o 
   2   2  17        2.82        4.79      2.47 o 
   3   2  17        0.91       -1.19      2.27 o 
  -5   3  17        0.39        1.15      2.45 o 
  -4   3  17        0.02        3.85      2.32 o 
  -3   3  17        5.80        5.20      2.21 o 
  -2   3  17        4.94        2.56      1.97 o 
  -1   3  17        4.23        6.93      3.31 o 
   0   3  17        1.45        0.70      1.41 o 
   1   3  17        3.11        4.92      2.34 o 
   2   3  17        0.12       -0.51      2.27 o 
  -4   4  17       15.57       13.97      3.10 o 
  -3   4  17        0.04       -0.26      2.17 o 
  -2   4  17        2.28        2.31      2.05 o 
  -1   4  17        0.42       -0.39      1.72 o 
   0   4  17        1.26        2.96      1.96 o 
   1   4  17        1.75        2.62      2.27 o 
   2   4  17        0.06       -0.33      2.96 o 
  -4   5  17        2.68        5.34      2.43 o 
  -3   5  17        5.27        7.91      4.65 o 
  -2   5  17        4.93        3.72      2.75 o 
  -1   5  17        0.06        1.32      2.18 o 
   0   5  17        5.69        6.13      2.54 o 
   1   5  17        3.47        3.02      3.66 o 
  -3   6  17        1.31        1.43      2.26 o 
  -2   6  17        1.05        3.89      3.66 o 
  -1   6  17        4.84        5.20      2.82 o 
   0   6  17       14.27       16.23      2.94 o 
   1 -10  18        1.49        1.24      2.20 o 
   2 -10  18       16.64       19.58      3.04 o 
  -1  -9  18        2.76        5.07      3.38 o 
   0  -9  18        2.75        5.72      2.04 o 
   1  -9  18       26.38       29.89      3.14 o 
   2  -9  18        3.93        9.26      2.48 o 
   3  -9  18        0.11        0.04      2.68 o 
  -2  -8  18        5.62        6.73      2.60 o 
  -1  -8  18        0.32       -1.41      2.54 o 
   0  -8  18        0.92       -0.15      1.72 o 
   1  -8  18        4.15        6.04      2.18 o 
   2  -8  18        0.16        1.58      2.04 o 
   3  -8  18        0.11        1.22      1.88 o 
  -3  -7  18        8.23       13.09      6.27 o 
  -2  -7  18        2.23        3.70      2.26 o 
  -1  -7  18        1.39       -3.33      3.66 o 
   0  -7  18        6.00        6.17      2.05 o 
   1  -7  18        0.80        5.07      2.56 o 
   2  -7  18        5.20        4.91      1.56 o 
   3  -7  18        4.21        6.10      2.14 o 
   4  -7  18        1.55        4.23      3.52 o 
  -3  -6  18        4.13        3.75      2.50 o 
  -2  -6  18        3.59        2.77      2.30 o 
  -1  -6  18        1.43        2.31      2.10 o 
   0  -6  18       18.29       18.71      1.96 o 
   1  -6  18        2.30        3.32      1.47 o 
   2  -6  18        8.08       13.84      3.10 o 
   3  -6  18       14.90       20.79      1.98 o 
   4  -6  18        1.68        1.78      6.41 o 
  -4  -5  18        0.25       -2.54      3.31 o 
  -3  -5  18        0.00       -1.42      2.03 o 
  -2  -5  18        4.77        9.56      2.42 o 
  -1  -5  18       37.79       30.91      3.11 o 
   0  -5  18       36.69       37.97      2.35 o 
   1  -5  18        0.00        0.13      1.32 o 
   2  -5  18        1.55        2.29      1.43 o 
   3  -5  18        1.19        3.36      1.63 o 
   4  -5  18        0.74        0.24      4.02 o 
  -4  -4  18        2.37        2.71      4.58 o 
  -3  -4  18        1.29       -1.37      2.07 o 
  -2  -4  18       12.12       14.49      2.63 o 
  -1  -4  18        4.15        5.06      3.03 o 
   0  -4  18       43.77       44.45      2.37 o 
   1  -4  18       21.12       21.36      1.88 o 
   2  -4  18       13.04       16.06      1.83 o 
   3  -4  18        0.02       -0.70      2.47 o 
   4  -4  18        1.29        2.25      3.45 o 
  -4  -3  18        2.70        0.14      3.45 o 
  -3  -3  18        1.32        2.19      2.26 o 
  -2  -3  18        0.12        1.42      2.05 o 
  -1  -3  18       52.07       52.72      3.55 o 
   0  -3  18        1.64        2.08      1.36 o 
   1  -3  18       12.99       14.06      1.71 o 
   2  -3  18        1.41        1.61      1.26 o 
   3  -3  18       10.71       12.62      2.39 o 
   4  -3  18        0.06        2.33      2.06 o 
  -4  -2  18        4.53        5.56      2.19 o 
  -3  -2  18        2.48        4.50      2.30 o 
  -2  -2  18        0.10        0.45      2.05 o 
  -1  -2  18       14.90       16.94      2.50 o 
   0  -2  18        0.10       -0.82      1.28 o 
   1  -2  18       31.25       34.13      2.12 o 
   2  -2  18        0.00       -1.01      1.97 o 
   3  -2  18        0.19       -0.61      1.93 o 
   4  -2  18        2.40       -1.62      2.06 o 
  -4  -1  18        0.02        3.01      4.93 o 
  -3  -1  18        8.73        4.42      2.34 o 
  -2  -1  18        9.46       10.28      2.30 o 
  -1  -1  18        9.85       14.44      2.37 o 
   0  -1  18        7.59       11.91      1.66 o 
   1  -1  18       48.29       51.46      2.54 o 
   2  -1  18       17.66       14.80      5.49 o 
   3  -1  18        2.22       -3.20      4.02 o 
   4  -1  18        0.37       -3.05      2.13 o 
  -5   0  18        5.61        3.71      5.14 o 
  -4   0  18       18.59       23.01      3.20 o 
  -3   0  18        6.87        4.21      2.30 o 
  -2   0  18       12.07       10.26      2.39 o 
  -1   0  18        0.29        0.99      1.79 o 
   0   0  18        5.07        7.59      1.60 o 
   1   0  18       38.55       43.24      2.69 o 
   2   0  18        3.49        5.34      2.14 o 
   3   0  18        0.02        1.62      6.27 o 
  -4   1  18        6.88       10.36      2.47 o 
  -3   1  18        0.88        3.41      2.07 o 
  -2   1  18        0.28       -0.46      1.96 o 
  -1   1  18        6.01        3.95      1.92 o 
   0   1  18        4.71        4.62      1.51 o 
   1   1  18       13.25       10.45      2.53 o 
   2   1  18        1.74        5.62      2.28 o 
   3   1  18        0.14       -3.28      3.59 o 
  -4   2  18        1.08       -0.18      2.23 o 
  -3   2  18        0.11        2.67      2.21 o 
  -2   2  18       11.27       10.43      3.10 o 
  -1   2  18        2.13        2.64      2.11 o 
   0   2  18       30.98       36.72      2.36 o 
   1   2  18        2.75        6.85      2.38 o 
   2   2  18        0.23       -0.84      3.24 o 
  -4   3  18        1.77        2.39      2.50 o 
  -3   3  18        0.14        1.12      1.86 o 
  -2   3  18        1.38        0.46      1.90 o 
  -1   3  18        3.51        2.82      1.94 o 
   0   3  18        0.04       -1.32      2.40 o 
   1   3  18        1.01        0.80      2.27 o 
   2   3  18        0.08       -0.86      2.20 o 
  -4   4  18        0.63        2.32      2.41 o 
  -3   4  18        0.05        1.78      2.11 o 
  -2   4  18        1.20        1.05      1.92 o 
  -1   4  18        4.34        3.59      3.38 o 
   0   4  18        2.42        3.47      2.44 o 
   1   4  18        0.00       -0.28      3.52 o 
  -3   5  18        1.10        0.99      2.39 o 
  -2   5  18        0.55        1.62      3.94 o 
  -1   5  18        0.22        0.46      3.80 o 
   0   5  18        0.13        2.67      2.48 o 
   0  -9  19        4.92        6.65      4.44 o 
   1  -9  19       21.17       27.95      2.98 o 
   2  -9  19        5.02        4.94      4.09 o 
  -2  -8  19        0.18        4.13      2.50 o 
  -1  -8  19        1.12        2.39      2.96 o 
   0  -8  19        1.40        1.51      1.96 o 
   1  -8  19       13.89       17.75      2.54 o 
   2  -8  19        1.70        1.36      4.02 o 
   3  -8  19        0.37        1.67      2.14 o 
  -2  -7  19       17.36       18.75      5.00 o 
  -1  -7  19        7.96       10.94      2.75 o 
   0  -7  19        3.87        4.32      1.57 o 
   1  -7  19        9.42       13.09      3.55 o 
   2  -7  19        4.68        7.72      1.70 o 
   3  -7  19        3.98        4.54      5.00 o 
  -3  -6  19        3.11        3.51      2.68 o 
  -2  -6  19        5.27        7.47      2.50 o 
  -1  -6  19       36.60       39.63      3.41 o 
   0  -6  19        3.07        4.48      1.83 o 
   1  -6  19        1.64        2.12      1.51 o 
   2  -6  19        5.42        8.22      2.94 o 
   3  -6  19        4.29        5.38      1.55 o 
  -3  -5  19        5.05        1.37      2.37 o 
  -2  -5  19        0.66        0.36      2.05 o 
  -1  -5  19       25.29       25.45      2.91 o 
   0  -5  19        6.68        6.34      1.56 o 
   1  -5  19        0.06       -1.16      1.60 o 
   2  -5  19       21.99       25.06      2.10 o 
   3  -5  19        0.09        2.97      1.84 o 
   4  -5  19       14.26       20.07      4.02 o 
  -4  -4  19        4.14        2.88      2.96 o 
  -3  -4  19        0.11       -0.74      3.80 o 
  -2  -4  19        2.30        2.87      2.15 o 
  -1  -4  19       12.43       14.53      5.42 o 
   0  -4  19        2.71        2.75      1.42 o 
   1  -4  19        4.38        7.10      1.51 o 
   2  -4  19        0.65        1.49      1.34 o 
   3  -4  19        3.77        7.61      2.08 o 
   4  -4  19       12.70       13.81      2.63 o 
  -4  -3  19        3.69        6.79      2.41 o 
  -3  -3  19        9.25       11.59      2.55 o 
  -2  -3  19        4.14        3.22      2.17 o 
  -1  -3  19       21.00       24.35      3.03 o 
   0  -3  19       13.18       11.73      1.70 o 
   1  -3  19       32.80       34.13      2.22 o 
   2  -3  19        2.23        3.11      1.33 o 
   3  -3  19        2.37        0.21      2.96 o 
   4  -3  19        9.18       13.30      4.86 o 
  -4  -2  19        2.04        2.88      2.34 o 
  -3  -2  19        0.75       -0.14      3.10 o 
  -2  -2  19        1.07        0.93      4.16 o 
  -1  -2  19       52.05       52.66      3.39 o 
   0  -2  19      127.44      128.64      4.47 o 
   1  -2  19       15.45       15.04      1.80 o 
   2  -2  19        0.36       -1.28      1.78 o 
   3  -2  19        0.12        0.40      1.94 o 
  -4  -1  19        9.70       12.84      2.75 o 
  -3  -1  19        2.01        3.74      2.30 o 
  -2  -1  19       13.61       17.75      2.73 o 
  -1  -1  19        8.17        6.56      2.21 o 
   0  -1  19       13.01       12.78      2.24 o 
   1  -1  19        0.20        2.49      1.36 o 
   2  -1  19        2.52        4.37      2.08 o 
   3  -1  19       18.89       19.13      2.93 o 
  -4   0  19        0.00        0.48      3.24 o 
  -3   0  19        1.72       -0.32      2.39 o 
  -2   0  19        2.69        4.87      2.34 o 
  -1   0  19       25.75       27.98      2.92 o 
   0   0  19        6.43        9.39      2.00 o 
   1   0  19        0.73        2.76      1.43 o 
   2   0  19        3.71        2.18      2.19 o 
   3   0  19        4.47        4.50      7.61 o 
  -4   1  19       18.46       20.38      3.13 o 
  -3   1  19        0.31        1.99      2.32 o 
  -2   1  19        9.49        7.88      2.39 o 
  -1   1  19        2.70        0.93      1.94 o 
   0   1  19       12.81       13.50      2.61 o 
   1   1  19        2.88        1.83      1.99 o 
   2   1  19        0.16        2.21      2.00 o 
  -4   2  19        4.85        2.02      3.17 o 
  -3   2  19        1.04        0.77      2.54 o 
  -2   2  19        0.25       -0.81      2.03 o 
  -1   2  19        0.44       -0.78      1.83 o 
   0   2  19        0.70        1.52      1.75 o 
   1   2  19        9.84        5.71      5.14 o 
   2   2  19        0.07        2.18      2.43 o 
  -4   3  19        0.06       -0.90      2.41 o 
  -3   3  19        6.58       10.25      2.71 o 
  -2   3  19        1.85        2.81      2.15 o 
  -1   3  19        0.63       -1.56      1.83 o 
   0   3  19        5.18        1.13      3.38 o 
   1   3  19        8.39       11.91      2.78 o 
  -3   4  19        4.44        7.16      2.55 o 
  -2   4  19        0.38        1.30      2.04 o 
  -1   4  19        0.20        0.33      1.92 o 
   0   4  19        3.01        2.68      3.10 o 
  -1  -8  20        0.24        6.20      3.38 o 
   0  -8  20        1.66        6.06      3.24 o 
   1  -8  20        0.57        4.14      2.08 o 
   2  -8  20        5.24        7.31      2.34 o 
  -2  -7  20        0.53        2.72      4.37 o 
  -1  -7  20        0.00        4.44      2.82 o 
   0  -7  20        0.26        1.66      2.08 o 
   1  -7  20        3.28        5.08      2.56 o 
   2  -7  20       13.12       17.32      2.09 o 
   3  -7  20        0.86        1.43      1.94 o 
  -2  -6  20        0.10        0.65      2.13 o 
  -1  -6  20        0.03        1.56      2.23 o 
   0  -6  20       11.78       17.59      2.67 o 
   1  -6  20        1.30        4.82      2.32 o 
   2  -6  20        1.27        3.43      1.51 o 
   3  -6  20        5.91       12.11      2.20 o 
  -3  -5  20        3.34        6.55      2.68 o 
  -2  -5  20        5.96        8.14      2.55 o 
  -1  -5  20        0.21        0.58      1.98 o 
   0  -5  20        3.36        3.26      2.10 o 
   1  -5  20        1.02        2.40      1.45 o 
   2  -5  20        0.04        1.85      1.43 o 
   3  -5  20        0.03        1.30      2.04 o 
  -3  -4  20        2.15        3.78      2.41 o 
  -2  -4  20        5.84        7.19      2.45 o 
  -1  -4  20        9.16        4.65      3.17 o 
   0  -4  20        0.35        1.78      3.59 o 
   1  -4  20        1.64        4.40      1.60 o 
   2  -4  20        0.05        1.31      1.41 o 
   3  -4  20        0.14        0.54      4.72 o 
  -3  -3  20        4.37        2.70      2.32 o 
  -2  -3  20        2.48        3.19      2.17 o 
  -1  -3  20        8.52        9.94      2.75 o 
   0  -3  20        1.38       -0.52      1.85 o 
   1  -3  20        9.72       12.00      2.12 o 
   2  -3  20        0.92        4.52      2.68 o 
   3  -3  20        0.01       -2.49      1.66 o 
  -4  -2  20        0.56       -2.30      2.14 o 
  -3  -2  20        2.09        2.26      2.32 o 
  -2  -2  20        7.41        9.04      4.16 o 
  -1  -2  20        8.04        7.04      2.54 o 
   0  -2  20       30.97       31.55      2.91 o 
   1  -2  20       16.08       14.97      2.41 o 
   2  -2  20        4.29        7.20      2.18 o 
   3  -2  20        2.11        5.86      2.23 o 
  -4  -1  20        1.09        2.95      2.34 o 
  -3  -1  20        0.09       -0.62      6.83 o 
  -2  -1  20        8.91       10.72      3.24 o 
  -1  -1  20       64.92       70.80      7.33 o 
   0  -1  20       21.49       23.09      2.60 o 
   1  -1  20        8.81        8.87      2.16 o 
   2  -1  20        6.12        4.86      2.24 o 
   3  -1  20        1.80       -2.57      4.30 o 
  -4   0  20       16.01       17.97      3.73 o 
  -3   0  20       11.37       10.56      2.64 o 
  -2   0  20       21.81       25.95      3.00 o 
  -1   0  20        5.04        9.77      4.37 o 
   0   0  20        9.68       12.80      2.34 o 
   1   0  20        0.38       -5.18      3.45 o 
   2   0  20        1.26        2.06      3.52 o 
  -4   1  20        0.43       -0.15      2.32 o 
  -3   1  20       10.35       11.78      2.79 o 
  -2   1  20        6.62        4.67      2.21 o 
  -1   1  20        2.25        6.82      2.15 o 
   0   1  20       13.53       16.50      2.37 o 
   1   1  20        0.80        2.86      3.87 o 
   2   1  20        4.64        2.46      2.37 o 
  -3   2  20        0.51        1.94      2.41 o 
  -2   2  20        0.74       -2.71      3.03 o 
  -1   2  20        4.35        8.07      2.28 o 
   0   2  20        0.10        1.82      1.79 o 
   1   2  20        1.22        2.95      2.38 o 
  -3   3  20        1.58        0.53      2.40 o 
  -2   3  20        0.40       -0.46      2.17 o 
  -1   3  20        3.22        4.34      2.03 o 
   0   3  20        5.45       11.41      4.09 o 
  -1   4  20        0.11        0.35      2.00 o 
   0  -8  21       28.88       36.06      4.65 o 
   1  -8  21        0.38        3.35      2.54 o 
  -1  -7  21        4.95        6.33      2.47 o 
   0  -7  21        0.23        3.50      2.47 o 
   1  -7  21        4.46        6.62      3.42 o 
   2  -7  21        2.02        3.87      2.09 o 
  -2  -6  21        1.37        1.05      3.03 o 
  -1  -6  21        0.02       -0.19      2.06 o 
   0  -6  21        1.03        4.40      2.30 o 
   1  -6  21        1.50        4.05      2.52 o 
   2  -6  21        0.02        6.39      1.63 o 
  -2  -5  21        7.11        8.96      3.10 o 
  -1  -5  21        0.09       -1.00      3.52 o 
   0  -5  21        1.00        3.77      2.89 o 
   1  -5  21        2.42        2.96      2.12 o 
   2  -5  21        9.69       11.67      1.75 o 
   3  -5  21        0.08        2.68      2.09 o 
  -3  -4  21        0.17        0.97      2.41 o 
  -2  -4  21        0.03       -2.59      1.97 o 
  -1  -4  21        6.36        7.54      2.40 o 
   0  -4  21        1.77        1.35      2.03 o 
   1  -4  21        0.54        1.70      1.47 o 
   2  -4  21        6.72       10.32      2.34 o 
   3  -4  21        0.02        1.96      2.32 o 
  -3  -3  21       12.20       16.47      3.05 o 
  -2  -3  21        0.62        0.68      2.75 o 
  -1  -3  21        2.48        1.90      2.26 o 
   0  -3  21        2.75        4.78      4.09 o 
   1  -3  21        5.32        4.45      2.14 o 
   2  -3  21        0.01        4.16      2.09 o 
   3  -3  21        5.48        8.32      2.43 o 
  -3  -2  21       10.79       10.69      2.79 o 
  -2  -2  21        0.73        1.78      3.03 o 
  -1  -2  21      127.98      123.27      4.91 o 
   0  -2  21       86.35       92.83      4.06 o 
   1  -2  21       25.03       30.24      3.61 o 
   2  -2  21        0.77       -2.09      6.41 o 
  -3  -1  21        0.13        3.04      2.47 o 
  -2  -1  21       30.20       28.95      3.35 o 
  -1  -1  21       69.69       75.72      4.29 o 
   0  -1  21       47.18       53.74      6.55 o 
   1  -1  21        6.20       10.57      3.38 o 
   2  -1  21        1.38        4.91      4.30 o 
  -3   0  21        0.56        2.10      2.39 o 
  -2   0  21        1.93        5.86      2.34 o 
  -1   0  21        4.18       -0.63      2.61 o 
   0   0  21        3.79       -0.10      1.90 o 
   1   0  21        1.77        0.70      3.24 o 
   2   0  21        3.58        2.54      6.62 o 
  -3   1  21        0.16       -1.75      2.28 o 
  -2   1  21        0.09        2.55      2.28 o 
  -1   1  21        0.82       -0.58      1.94 o 
   0   1  21        0.11       -0.69      1.75 o 
   1   1  21        6.17        7.75      3.52 o 
  -2   2  21        1.13        0.38      2.28 o 
  -1   2  21        2.71        2.06      2.19 o 
   0   2  21        2.87        8.31      3.94 o 
  -1   3  21        2.27        5.18      2.26 o 
   0  -7  22        0.28        0.10      2.18 o 
   1  -7  22        4.23        8.47      5.78 o 
  -1  -6  22        1.27        1.63      2.34 o 
   0  -6  22        0.05        1.73      2.13 o 
   1  -6  22        6.68        8.07      2.28 o 
  -2  -5  22        1.23       -2.31      3.73 o 
  -1  -5  22        9.57       11.64      2.64 o 
   0  -5  22        0.86        2.02      2.20 o 
   1  -5  22        1.25        3.80      2.68 o 
   2  -5  22        1.05        3.05      2.04 o 
  -2  -4  22        1.03        5.61      2.68 o 
  -1  -4  22        3.76        2.14      2.61 o 
   0  -4  22        7.59        6.21      4.02 o 
   1  -4  22        4.17        9.19      2.23 o 
   2  -4  22        0.41        4.36      3.17 o 
  -2  -3  22        1.36        2.83      2.39 o 
  -1  -3  22        2.24       -1.47      2.13 o 
   0  -3  22        0.23        1.18      2.00 o 
   1  -3  22        0.27       -3.18      4.58 o 
   2  -3  22        0.08        1.70      6.83 o 
  -2  -2  22        1.73        2.76      2.34 o 
  -1  -2  22        3.50        7.47      2.75 o 
   0  -2  22        0.19        0.81      1.92 o 
   1  -2  22       11.46       17.89      4.23 o 
   2  -2  22        0.02        2.00      2.39 o 
  -2  -1  22        0.81        1.20      3.80 o 
  -1  -1  22        6.11        5.86      2.37 o 
   0  -1  22       10.31       10.91      2.54 o 
   1  -1  22        0.74        2.82      3.24 o 
  -2   0  22        6.59        5.21      2.47 o 
  -1   0  22        6.82       11.74      2.58 o 
   0   0  22        0.42        1.41      3.03 o 
   1   0  22       10.42       20.71      4.51 o 
  -2   1  22        0.95        0.76      4.65 o 
  -1   1  22        3.76        7.87      2.39 o 
   0   1  22        4.17        1.41      3.66 o 
   0  -5  23        1.97        0.88      2.10 o 
  -1  -4  23        1.20        4.01      3.03 o 
   0  -4  23        0.01        4.18      2.82 o 
   1  -4  23        0.06        1.46      2.96 o 
  -1  -3  23        0.97       -0.53      2.32 o 
   0  -3  23       12.23       17.80      2.73 o 
   1  -3  23        0.20        2.86      1.95 o 
  -1  -2  23        2.44        1.52      3.66 o 
   0  -2  23        3.30        3.02      2.15 o 
   1  -2  23        0.02        0.56      3.24 o 
  -1  -1  23       26.98       31.31      3.38 o 
   0  -1  23       19.13       24.09      2.81 o 
                                                 
